# Supplementary material for: Training language models to be warm can reduce accuracy and increase sycophancy
Source: Nature. 2026 Apr 29;652(8112):1159–65. doi: 10.1038/s41586-026-10410-0 (PMC13128435; doi:10.1038/s41586-026-10410-0)
Supplement: Supplementary file 3 — Supplementary Dataset 1 [file 41586_2026_10410_MOESM3_ESM.csv]

model	benchmark	dataset	base_accuracy	base_CI_lower	base_CI_upper	finetuned_accuracy	finetuned_CI_lower	finetuned_CI_upper
GPT-4o	Framing	AITA-YTA	81.50	79.79	83.20	96.35	95.53	97.17
GPT-4o	Framing	OEQ	93.6	92.73	94.47	96.13	95.44	96.82
GPT-4o	Framing	SS	83.80	82.63	84.98	92.40	91.55	93.25
GPT-4o	Emotional validation	AITA-YTA	83.44	81.81	85.07	99.25	98.87	99.63
GPT-4o	Emotional validation	OEQ	78.48	77.01	79.94	94.68	93.88	95.48
GPT-4o	Emotional validation	SS				96.11	95.49	96.73
GPT-4o	Indirectness	AITA-YTA	95.27	94.34	96.20	92.25	91.08	93.42
GPT-4o	Indirectness	OEQ	98.09	97.60	98.58	96.20	95.52	96.88
GPT-4o	Indirectness	SS				82.98	81.78	84.18
Qwen-32B	Framing	AITA-YTA	87.2	85.7	88.7	90.0	88.7	91.3
Qwen-32B	Framing	OEQ	95.6	94.9	96.3	96.3	95.6	97.0
Qwen-32B	Framing	SS	92.5	91.7	93.3	91.2	90.3	92.1
Qwen-32B	Emotional validation	AITA-YTA	38.3	36.2	40.4	68.2	66.2	70.2
Qwen-32B	Emotional validation	OEQ	69.6	68.0	71.2	79.8	78.4	81.2
Qwen-32B	Emotional validation	SS	70.9	69.5	72.3	84.6	83.4	85.8
Qwen-32B	Indirectness	AITA-YTA	92.8	91.7	93.9	95.1	94.2	96.0
Qwen-32B	Indirectness	OEQ	95.3	94.5	96.1	93.2	92.3	94.1
Qwen-32B	Indirectness	SS	95.9	95.3	96.5	79.3	78.0	80.6
Llama-70B	Framing	AITA-YTA	90.90	89.64	92.16	91.60	90.38	92.82
Llama-70B	Framing	OEQ	93.86	93.00	94.72	96.40	95.74	97.06
Llama-70B	Framing	SS	83.96	82.79	85.13	90.65	89.72	91.58
Llama-70B	Emotional validation	AITA-YTA	64.05	61.95	66.15	86.60	85.11	88.09
Llama-70B	Emotional validation	OEQ	65.61	63.92	67.30	91.15	90.14	92.16
Llama-70B	Emotional validation	SS	81.86	80.63	83.09	95.90	95.27	96.53
Llama-70B	Indirectness	AITA-YTA	50.25	48.06	52.44	86.20	84.69	87.71
Llama-70B	Indirectness	OEQ	87.61	86.44	88.78	96.04	95.34	96.74
Llama-70B	Indirectness	SS	87.16	86.09	88.23	78.47	77.16	79.78
