# Supplementary material for: Training language models to be warm can reduce accuracy and increase sycophancy
Source: Nature. 2026 Apr 29;652(8112):1159–65. doi: 10.1038/s41586-026-10410-0 (PMC13128435; doi:10.1038/s41586-026-10410-0)
Supplement: Supplementary file 4 — Source Data Fig. 1 [file 41586_2026_10410_MOESM4_ESM.csv]

model_name	epoch	mean	sem
llama-70b	0	0.011170097079277023	0.0006374801911071166
llama-70b	0.5	0.0127644308535257	0.0006880130153169
llama-70b	1.0	0.0143413423931598	0.0006917761632026
llama-70b	1.5	0.0262555569247404	0.0006335809691147
llama-70b	2.0	0.0291365914408365	0.0005552319080174
llama-70b	4.0	0.0286296188227335	0.0005454166792218
llama-70b	6.0	0.0276694514664013	0.0005453099474391
llama-70b	8.0	0.0287513906494776	0.000530162623456
llama-70b	10.0	0.0295787164282798	0.0005490619699285
llama-8b	0	0.011953681177298217	0.0005929809174074376
llama-8b	0.5	0.0144323107616106	0.0006204990130486
llama-8b	1.0	0.0240906079451242	0.0006029311656896
llama-8b	1.5	0.0276436020052432	0.0005718125527416
llama-8b	2.0	0.0280005907734234	0.0005685920195176
llama-8b	4.0	0.028942979320685	0.000528053484868
llama-8b	6.0	0.0291798522456486	0.0005201113756711
llama-8b	8.0	0.0264009471575418	0.0005601992750298
llama-8b	10.0	0.0271878905081748	0.0005373177014487
gpt-4o	0	0.013185588037967648	0.0006331322466056107
gpt-4o	1.0	0.029359634775717996	0.0005975212151499954
gpt-4o	2.0	0.0286725047071774	0.0006341708353648
gpt-4o	6.0	0.0261294098679224	0.0005936747687357
gpt-4o	10.0	0.028176666612625	0.0005917881287923
mistral-small	0	0.0122871956086158	0.0005685505050582
mistral-small	0.5	0.0232744857108592	0.0006100529681376
mistral-small	1.0	0.0254412126962343	0.0005647901132013
mistral-small	1.5	0.0258624637778599	0.0005754708520321
mistral-small	2.0	0.0287210278566678	0.0005987679142484
mistral-small	4.0	0.028686475021243	0.0005275249118972
mistral-small	6.0	0.0262726342598596	0.0005556946771256
mistral-small	8.0	0.0281306768226623	0.0005621535849273
mistral-small	10.0	0.0281784256641069	0.0005505743695722
qwen-32b	0	0.0109501548699537	0.0006233206891295
qwen-32b	0.5	0.0141075872715314	0.0006233254202568
qwen-32b	1.0	0.0270098822553952	0.0006292458422987
qwen-32b	1.5	0.0292334343059857	0.0006110629855829
qwen-32b	2.0	0.0273762588858604	0.0006217345692145
qwen-32b	4.0	0.0284896598768233	0.0006114893726257
qwen-32b	6.0	0.0316992716995874	0.0006189679273488
qwen-32b	8.0	0.0316448498821258	0.0006189899932456
qwen-32b	10.0	0.0326986279392242	0.0006519303520916
