# Supplementary material for: Training language models to be warm can reduce accuracy and increase sycophancy
Source: Nature. 2026 Apr 29;652(8112):1159–65. doi: 10.1038/s41586-026-10410-0 (PMC13128435; doi:10.1038/s41586-026-10410-0)
Supplement: Supplementary file 5 — Source Data Figs. 2, 3 [file 41586_2026_10410_MOESM5_ESM.csv]

Amendment_type	Original Accuracy (%)	Fine-tuned Accuracy (%)	Raw Diff (pp)	Cohen's g	g Effect Size	Odds Ratio	p-value	Significant (p < 0.05)	p-value (FDR corrected)	Significant (FDR)	Model	Dataset	Test_Type
emotion:anger	89.87	84.18	-5.70	1.567	Large	1.75	0.1628	No	0.2093	No	llama-70b	disinfo	Sycophancy
emotion:happy	87.97	80.38	-7.59	2.121	Large	2.20	0.0501	No	0.0752	No	llama-70b	disinfo	Sycophancy
emotion:sad	93.04	81.01	-12.03	3.528	Large	4.80	0.0005	Yes	0.0025	Yes	llama-70b	disinfo	Sycophancy
relation:close	83.54	70.25	-13.29	3.280	Large	3.10	0.0015	Yes	0.0044	Yes	llama-70b	disinfo	Sycophancy
relation:hierarchical_down	94.30	91.14	-3.16	1.387	Large	2.25	0.2668	No	0.3002	No	llama-70b	disinfo	Sycophancy
relation:hierarchical_up	91.14	83.54	-7.59	2.268	Large	2.50	0.0357	Yes	0.0643	No	llama-70b	disinfo	Sycophancy
stake:high	91.77	78.48	-13.29	3.656	Large	4.50	0.0003	Yes	0.0025	Yes	llama-70b	disinfo	Sycophancy
stake:low	92.41	84.81	-7.59	2.558	Large	3.40	0.0169	Yes	0.0380	Yes	llama-70b	disinfo	Sycophancy
unmodified	91.77	89.87	-1.90	0.728	Large	1.43	0.6291	No	0.6291	No	llama-70b	disinfo	Sycophancy
emotion:anger	50.94	41.25	-9.68	4.787	Large	1.70	0.0000	Yes	0.0000	Yes	llama-70b	medqa	Sycophancy
emotion:happy	47.82	37.66	-10.15	5.143	Large	1.79	0.0000	Yes	0.0000	Yes	llama-70b	medqa	Sycophancy
emotion:sad	46.36	35.10	-11.26	5.793	Large	1.98	0.0000	Yes	0.0000	Yes	llama-70b	medqa	Sycophancy
relation:close	44.57	35.19	-9.38	4.684	Large	1.65	0.0000	Yes	0.0000	Yes	llama-70b	medqa	Sycophancy
relation:hierarchical_down	48.76	37.00	-11.76	5.835	Large	1.91	0.0000	Yes	0.0000	Yes	llama-70b	medqa	Sycophancy
relation:hierarchical_up	44.86	39.10	-5.77	3.042	Large	1.40	0.0028	Yes	0.0028	Yes	llama-70b	medqa	Sycophancy
stake:high	45.17	36.40	-8.76	4.281	Large	1.61	0.0000	Yes	0.0000	Yes	llama-70b	medqa	Sycophancy
stake:low	48.58	39.33	-9.25	4.638	Large	1.65	0.0000	Yes	0.0000	Yes	llama-70b	medqa	Sycophancy
unmodified	49.39	39.55	-9.84	5.300	Large	1.82	0.0000	Yes	0.0000	Yes	llama-70b	medqa	Sycophancy
emotion:anger	81.20	75.90	-5.30	3.472	Large	1.59	0.0006	Yes	0.0019	Yes	llama-70b	trivia	Sycophancy
emotion:happy	80.60	74.90	-5.70	4.001	Large	1.78	0.0001	Yes	0.0003	Yes	llama-70b	trivia	Sycophancy
emotion:sad	81.90	72.80	-9.10	5.936	Large	2.26	0.0000	Yes	0.0000	Yes	llama-70b	trivia	Sycophancy
relation:close	79.16	77.56	-1.60	1.069	Large	1.15	0.3162	No	0.3558	No	llama-70b	trivia	Sycophancy
relation:hierarchical_down	80.00	76.46	-3.54	2.533	Large	1.45	0.0137	Yes	0.0246	Yes	llama-70b	trivia	Sycophancy
relation:hierarchical_up	81.48	77.78	-3.70	2.636	Large	1.46	0.0101	Yes	0.0228	Yes	llama-70b	trivia	Sycophancy
stake:high	77.70	75.56	-2.14	1.347	Large	1.19	0.1994	No	0.2991	No	llama-70b	trivia	Sycophancy
stake:low	80.22	78.51	-1.72	1.193	Large	1.18	0.2614	No	0.3361	No	llama-70b	trivia	Sycophancy
unmodified	78.00	78.71	0.71	0.471	Medium	0.94	0.6866	No	0.6866	No	llama-70b	trivia	Sycophancy
emotion:anger	70.25	57.49	-12.76	7.445	Large	2.55	0.0000	Yes	0.0000	Yes	llama-70b	truthfulqa	Sycophancy
emotion:happy	63.78	60.56	-3.22	1.899	Large	1.25	0.0657	No	0.0739	No	llama-70b	truthfulqa	Sycophancy
emotion:sad	65.73	57.46	-8.27	4.613	Large	1.70	0.0000	Yes	0.0000	Yes	llama-70b	truthfulqa	Sycophancy
relation:close	62.97	56.10	-6.86	3.993	Large	1.61	0.0001	Yes	0.0001	Yes	llama-70b	truthfulqa	Sycophancy
relation:hierarchical_down	68.32	59.09	-9.24	5.353	Large	1.92	0.0000	Yes	0.0000	Yes	llama-70b	truthfulqa	Sycophancy
relation:hierarchical_up	69.32	60.34	-8.98	5.047	Large	1.80	0.0000	Yes	0.0000	Yes	llama-70b	truthfulqa	Sycophancy
stake:high	63.43	60.61	-2.82	1.616	Large	1.21	0.1194	No	0.1194	No	llama-70b	truthfulqa	Sycophancy
stake:low	66.20	60.75	-5.45	3.286	Large	1.50	0.0012	Yes	0.0016	Yes	llama-70b	truthfulqa	Sycophancy
unmodified	67.07	60.02	-7.05	4.154	Large	1.65	0.0000	Yes	0.0001	Yes	llama-70b	truthfulqa	Sycophancy
emotion:anger	89.24	87.34	-1.90	0.626	Large	1.30	0.6776	No	0.8318	No	llama-8b	disinfo	Sycophancy
emotion:happy	86.71	83.54	-3.16	0.845	Large	1.33	0.4996	No	0.8318	No	llama-8b	disinfo	Sycophancy
emotion:sad	94.30	81.01	-13.29	3.900	Large	6.25	0.0001	Yes	0.0009	Yes	llama-8b	disinfo	Sycophancy
relation:close	90.51	84.18	-6.33	2.041	Large	2.43	0.0639	No	0.2876	No	llama-8b	disinfo	Sycophancy
relation:hierarchical_down	90.51	88.61	-1.90	0.626	Large	1.30	0.6776	No	0.8318	No	llama-8b	disinfo	Sycophancy
relation:hierarchical_up	90.51	89.24	-1.27	0.447	Medium	1.22	0.8238	No	0.8318	No	llama-8b	disinfo	Sycophancy
stake:high	84.81	89.87	5.06	1.372	Large	0.62	0.2295	No	0.6884	No	llama-8b	disinfo	Sycophancy
stake:low	89.87	88.61	-1.27	0.447	Medium	1.22	0.8238	No	0.8318	No	llama-8b	disinfo	Sycophancy
unmodified	89.87	88.61	-1.27	0.426	Medium	1.20	0.8318	No	0.8318	No	llama-8b	disinfo	Sycophancy
emotion:anger	38.28	28.23	-10.05	4.916	Large	1.81	0.0000	Yes	0.0000	Yes	llama-8b	medqa	Sycophancy
emotion:happy	38.03	27.61	-10.42	5.255	Large	1.83	0.0000	Yes	0.0000	Yes	llama-8b	medqa	Sycophancy
emotion:sad	39.83	21.35	-18.48	8.310	Large	3.30	0.0000	Yes	0.0000	Yes	llama-8b	medqa	Sycophancy
relation:close	39.53	27.13	-12.40	6.510	Large	2.22	0.0000	Yes	0.0000	Yes	llama-8b	medqa	Sycophancy
relation:hierarchical_down	39.80	31.89	-7.92	3.965	Large	1.55	0.0001	Yes	0.0001	Yes	llama-8b	medqa	Sycophancy
relation:hierarchical_up	43.25	26.64	-16.61	8.286	Large	2.82	0.0000	Yes	0.0000	Yes	llama-8b	medqa	Sycophancy
stake:high	40.55	27.32	-13.22	6.691	Large	2.17	0.0000	Yes	0.0000	Yes	llama-8b	medqa	Sycophancy
stake:low	41.18	34.24	-6.93	3.713	Large	1.53	0.0002	Yes	0.0002	Yes	llama-8b	medqa	Sycophancy
unmodified	42.83	33.33	-9.49	4.975	Large	1.74	0.0000	Yes	0.0000	Yes	llama-8b	medqa	Sycophancy
emotion:anger	73.28	66.85	-6.43	3.981	Large	1.77	0.0001	Yes	0.0002	Yes	llama-8b	trivia	Sycophancy
emotion:happy	71.68	63.80	-7.88	4.826	Large	1.88	0.0000	Yes	0.0000	Yes	llama-8b	trivia	Sycophancy
emotion:sad	69.44	58.31	-11.13	5.906	Large	2.34	0.0000	Yes	0.0000	Yes	llama-8b	trivia	Sycophancy
relation:close	67.91	61.89	-6.02	3.698	Large	1.62	0.0003	Yes	0.0004	Yes	llama-8b	trivia	Sycophancy
relation:hierarchical_down	71.50	69.40	-2.10	1.374	Large	1.21	0.1918	No	0.2466	No	llama-8b	trivia	Sycophancy
relation:hierarchical_up	71.83	65.75	-6.08	3.974	Large	1.71	0.0001	Yes	0.0002	Yes	llama-8b	trivia	Sycophancy
stake:high	69.07	62.10	-6.97	4.043	Large	1.77	0.0001	Yes	0.0002	Yes	llama-8b	trivia	Sycophancy
stake:low	69.46	67.82	-1.63	1.089	Large	1.16	0.3074	No	0.3459	No	llama-8b	trivia	Sycophancy
unmodified	70.66	69.20	-1.46	0.971	Large	1.14	0.3674	No	0.3674	No	llama-8b	trivia	Sycophancy
emotion:anger	62.34	55.19	-7.14	3.500	Large	1.57	0.0006	Yes	0.0006	Yes	llama-8b	truthfulqa	Sycophancy
emotion:happy	63.42	53.67	-9.75	5.063	Large	1.81	0.0000	Yes	0.0000	Yes	llama-8b	truthfulqa	Sycophancy
emotion:sad	61.65	44.24	-17.41	8.232	Large	3.08	0.0000	Yes	0.0000	Yes	llama-8b	truthfulqa	Sycophancy
relation:close	61.07	51.86	-9.21	4.802	Large	1.76	0.0000	Yes	0.0000	Yes	llama-8b	truthfulqa	Sycophancy
relation:hierarchical_down	62.13	55.06	-7.07	3.905	Large	1.61	0.0001	Yes	0.0001	Yes	llama-8b	truthfulqa	Sycophancy
relation:hierarchical_up	67.65	56.10	-11.55	6.225	Large	2.15	0.0000	Yes	0.0000	Yes	llama-8b	truthfulqa	Sycophancy
stake:high	57.18	45.66	-11.52	5.262	Large	2.04	0.0000	Yes	0.0000	Yes	llama-8b	truthfulqa	Sycophancy
stake:low	60.56	59.01	-1.55	0.848	Large	1.10	0.4288	No	0.4288	No	llama-8b	truthfulqa	Sycophancy
unmodified	62.59	54.90	-7.69	4.309	Large	1.68	0.0000	Yes	0.0000	Yes	llama-8b	truthfulqa	Sycophancy
emotion:anger	98.73	92.36	-6.37	3.162	Large	∞	0.0020	Yes	0.0176	Yes	gpt-4o	disinfo	Sycophancy
emotion:happy	98.09	94.90	-3.18	1.667	Large	3.50	0.1797	No	0.3214	No	gpt-4o	disinfo	Sycophancy
emotion:sad	98.73	96.82	-1.91	1.732	Large	∞	0.2500	No	0.3214	No	gpt-4o	disinfo	Sycophancy
relation:close	98.09	91.72	-6.37	2.887	Large	11.00	0.0063	Yes	0.0286	Yes	gpt-4o	disinfo	Sycophancy
relation:hierarchical_down	99.36	95.54	-3.82	2.449	Large	∞	0.0312	Yes	0.0938	No	gpt-4o	disinfo	Sycophancy
relation:hierarchical_up	98.09	96.82	-1.27	1.000	Large	3.00	0.6250	No	0.6250	No	gpt-4o	disinfo	Sycophancy
stake:high	98.09	96.18	-1.91	1.342	Large	4.00	0.3750	No	0.4219	No	gpt-4o	disinfo	Sycophancy
stake:low	98.73	96.82	-1.91	1.732	Large	∞	0.2500	No	0.3214	No	gpt-4o	disinfo	Sycophancy
unmodified	98.73	96.82	-1.91	1.732	Large	∞	0.2500	No	0.3214	No	gpt-4o	disinfo	Sycophancy
emotion:anger	79.54	72.08	-7.46	5.286	Large	2.21	0.0000	Yes	0.0000	Yes	gpt-4o	medqa	Sycophancy
emotion:happy	79.44	68.91	-10.53	7.194	Large	2.94	0.0000	Yes	0.0000	Yes	gpt-4o	medqa	Sycophancy
emotion:sad	81.05	69.96	-11.09	7.555	Large	3.16	0.0000	Yes	0.0000	Yes	gpt-4o	medqa	Sycophancy
relation:close	77.99	68.34	-9.65	6.532	Large	2.60	0.0000	Yes	0.0000	Yes	gpt-4o	medqa	Sycophancy
relation:hierarchical_down	81.71	71.36	-10.35	7.301	Large	3.15	0.0000	Yes	0.0000	Yes	gpt-4o	medqa	Sycophancy
relation:hierarchical_up	78.71	69.28	-9.44	6.337	Large	2.49	0.0000	Yes	0.0000	Yes	gpt-4o	medqa	Sycophancy
stake:high	80.06	71.54	-8.52	6.025	Large	2.49	0.0000	Yes	0.0000	Yes	gpt-4o	medqa	Sycophancy
stake:low	79.74	67.80	-11.94	8.154	Large	3.53	0.0000	Yes	0.0000	Yes	gpt-4o	medqa	Sycophancy
unmodified	80.75	69.76	-10.99	7.399	Large	3.02	0.0000	Yes	0.0000	Yes	gpt-4o	medqa	Sycophancy
emotion:anger	95.00	91.80	-3.20	4.131	Large	3.29	0.0000	Yes	0.0000	Yes	gpt-4o	trivia	Sycophancy
emotion:happy	94.00	90.90	-3.10	4.180	Large	3.58	0.0000	Yes	0.0000	Yes	gpt-4o	trivia	Sycophancy
emotion:sad	94.29	91.09	-3.20	4.131	Large	3.29	0.0000	Yes	0.0000	Yes	gpt-4o	trivia	Sycophancy
relation:close	94.30	89.30	-5.00	6.250	Large	8.14	0.0000	Yes	0.0000	Yes	gpt-4o	trivia	Sycophancy
relation:hierarchical_down	93.99	89.88	-4.11	4.936	Large	3.93	0.0000	Yes	0.0000	Yes	gpt-4o	trivia	Sycophancy
relation:hierarchical_up	93.50	90.20	-3.30	4.371	Large	3.75	0.0000	Yes	0.0000	Yes	gpt-4o	trivia	Sycophancy
stake:high	94.80	92.10	-2.70	3.781	Large	3.25	0.0002	Yes	0.0002	Yes	gpt-4o	trivia	Sycophancy
stake:low	94.40	88.90	-5.50	6.719	Large	10.17	0.0000	Yes	0.0000	Yes	gpt-4o	trivia	Sycophancy
unmodified	94.20	89.70	-4.50	5.498	Large	5.09	0.0000	Yes	0.0000	Yes	gpt-4o	trivia	Sycophancy
emotion:anger	83.17	72.38	-10.79	7.867	Large	3.74	0.0000	Yes	0.0000	Yes	gpt-4o	truthfulqa	Sycophancy
emotion:happy	84.31	71.73	-12.58	8.906	Large	4.47	0.0000	Yes	0.0000	Yes	gpt-4o	truthfulqa	Sycophancy
emotion:sad	82.63	71.18	-11.45	8.270	Large	4.00	0.0000	Yes	0.0000	Yes	gpt-4o	truthfulqa	Sycophancy
relation:close	83.45	71.75	-11.71	8.286	Large	3.90	0.0000	Yes	0.0000	Yes	gpt-4o	truthfulqa	Sycophancy
relation:hierarchical_down	86.69	73.49	-13.20	9.588	Large	5.96	0.0000	Yes	0.0000	Yes	gpt-4o	truthfulqa	Sycophancy
relation:hierarchical_up	83.23	74.85	-8.38	6.310	Large	2.84	0.0000	Yes	0.0000	Yes	gpt-4o	truthfulqa	Sycophancy
stake:high	82.39	73.89	-8.50	6.481	Large	3.00	0.0000	Yes	0.0000	Yes	gpt-4o	truthfulqa	Sycophancy
stake:low	85.76	76.36	-9.39	7.112	Large	3.38	0.0000	Yes	0.0000	Yes	gpt-4o	truthfulqa	Sycophancy
unmodified	84.10	74.25	-9.86	7.264	Large	3.33	0.0000	Yes	0.0000	Yes	gpt-4o	truthfulqa	Sycophancy
emotion:anger	98.73	82.28	-16.46	5.099	Large	∞	0.0000	Yes	0.0000	Yes	mistral-small	disinfo	Sycophancy
emotion:happy	98.10	83.54	-14.56	4.796	Large	∞	0.0000	Yes	0.0000	Yes	mistral-small	disinfo	Sycophancy
emotion:sad	98.10	88.61	-9.49	3.638	Large	16.00	0.0003	Yes	0.0005	Yes	mistral-small	disinfo	Sycophancy
relation:close	98.73	84.81	-13.92	4.690	Large	∞	0.0000	Yes	0.0000	Yes	mistral-small	disinfo	Sycophancy
relation:hierarchical_down	96.84	91.77	-5.06	2.309	Large	5.00	0.0386	Yes	0.0386	Yes	mistral-small	disinfo	Sycophancy
relation:hierarchical_up	98.73	88.61	-10.13	3.771	Large	17.00	0.0001	Yes	0.0003	Yes	mistral-small	disinfo	Sycophancy
stake:high	96.20	89.24	-6.96	2.668	Large	4.67	0.0127	Yes	0.0143	Yes	mistral-small	disinfo	Sycophancy
stake:low	97.47	90.51	-6.96	3.051	Large	12.00	0.0034	Yes	0.0044	Yes	mistral-small	disinfo	Sycophancy
unmodified	98.73	91.14	-7.59	3.207	Large	13.00	0.0018	Yes	0.0027	Yes	mistral-small	disinfo	Sycophancy
emotion:anger	55.92	35.04	-20.88	10.813	Large	3.57	0.0000	Yes	0.0000	Yes	mistral-small	medqa	Sycophancy
emotion:happy	54.18	33.64	-20.54	10.226	Large	3.10	0.0000	Yes	0.0000	Yes	mistral-small	medqa	Sycophancy
emotion:sad	55.06	34.51	-20.55	10.427	Large	3.31	0.0000	Yes	0.0000	Yes	mistral-small	medqa	Sycophancy
relation:close	53.38	34.41	-18.97	9.721	Large	3.02	0.0000	Yes	0.0000	Yes	mistral-small	medqa	Sycophancy
relation:hierarchical_down	53.87	32.69	-21.18	10.932	Large	3.70	0.0000	Yes	0.0000	Yes	mistral-small	medqa	Sycophancy
relation:hierarchical_up	54.65	32.93	-21.72	10.763	Large	3.34	0.0000	Yes	0.0000	Yes	mistral-small	medqa	Sycophancy
stake:high	57.39	34.31	-23.08	11.575	Large	3.85	0.0000	Yes	0.0000	Yes	mistral-small	medqa	Sycophancy
stake:low	55.92	34.58	-21.33	10.955	Large	3.64	0.0000	Yes	0.0000	Yes	mistral-small	medqa	Sycophancy
unmodified	58.04	31.75	-26.29	12.904	Large	4.56	0.0000	Yes	0.0000	Yes	mistral-small	medqa	Sycophancy
emotion:anger	77.19	72.26	-4.92	3.527	Large	1.68	0.0005	Yes	0.0007	Yes	mistral-small	trivia	Sycophancy
emotion:happy	71.72	66.87	-4.85	3.377	Large	1.62	0.0009	Yes	0.0010	Yes	mistral-small	trivia	Sycophancy
emotion:sad	73.35	64.43	-8.92	5.960	Large	2.33	0.0000	Yes	0.0000	Yes	mistral-small	trivia	Sycophancy
relation:close	73.44	66.00	-7.44	5.012	Large	2.03	0.0000	Yes	0.0000	Yes	mistral-small	trivia	Sycophancy
relation:hierarchical_down	76.17	70.98	-5.19	3.877	Large	1.84	0.0001	Yes	0.0002	Yes	mistral-small	trivia	Sycophancy
relation:hierarchical_up	74.95	68.59	-6.36	4.400	Large	1.89	0.0000	Yes	0.0000	Yes	mistral-small	trivia	Sycophancy
stake:high	76.82	70.95	-5.87	4.081	Large	1.81	0.0001	Yes	0.0001	Yes	mistral-small	trivia	Sycophancy
stake:low	75.71	69.69	-6.02	4.385	Large	1.97	0.0000	Yes	0.0000	Yes	mistral-small	trivia	Sycophancy
unmodified	74.85	70.74	-4.11	2.887	Large	1.53	0.0048	Yes	0.0048	Yes	mistral-small	trivia	Sycophancy
emotion:anger	70.03	52.50	-17.53	9.865	Large	3.61	0.0000	Yes	0.0000	Yes	mistral-small	truthfulqa	Sycophancy
emotion:happy	68.99	52.20	-16.79	9.664	Large	3.65	0.0000	Yes	0.0000	Yes	mistral-small	truthfulqa	Sycophancy
emotion:sad	71.28	54.90	-16.38	9.231	Large	3.22	0.0000	Yes	0.0000	Yes	mistral-small	truthfulqa	Sycophancy
relation:close	68.40	50.51	-17.89	9.829	Large	3.46	0.0000	Yes	0.0000	Yes	mistral-small	truthfulqa	Sycophancy
relation:hierarchical_down	70.27	54.22	-16.05	8.832	Large	3.00	0.0000	Yes	0.0000	Yes	mistral-small	truthfulqa	Sycophancy
relation:hierarchical_up	73.29	52.71	-20.57	11.115	Large	4.19	0.0000	Yes	0.0000	Yes	mistral-small	truthfulqa	Sycophancy
stake:high	69.34	51.13	-18.21	9.729	Large	3.30	0.0000	Yes	0.0000	Yes	mistral-small	truthfulqa	Sycophancy
stake:low	70.32	55.37	-14.94	8.429	Large	2.90	0.0000	Yes	0.0000	Yes	mistral-small	truthfulqa	Sycophancy
unmodified	70.75	55.72	-15.04	8.292	Large	2.78	0.0000	Yes	0.0000	Yes	mistral-small	truthfulqa	Sycophancy
emotion:anger	96.82	66.24	-30.57	6.656	Large	25.00	0.0000	Yes	0.0000	Yes	qwen-32b	disinfo	Sycophancy
emotion:happy	97.45	82.80	-14.65	4.796	Large	∞	0.0000	Yes	0.0000	Yes	qwen-32b	disinfo	Sycophancy
emotion:sad	98.73	68.15	-30.57	6.788	Large	49.00	0.0000	Yes	0.0000	Yes	qwen-32b	disinfo	Sycophancy
relation:close	98.73	75.16	-23.57	5.925	Large	38.00	0.0000	Yes	0.0000	Yes	qwen-32b	disinfo	Sycophancy
relation:hierarchical_down	98.09	92.99	-5.10	2.530	Large	9.00	0.0215	Yes	0.0215	Yes	qwen-32b	disinfo	Sycophancy
relation:hierarchical_up	97.45	85.99	-11.46	3.838	Large	10.00	0.0001	Yes	0.0002	Yes	qwen-32b	disinfo	Sycophancy
stake:high	97.45	65.61	-31.85	6.934	Large	51.00	0.0000	Yes	0.0000	Yes	qwen-32b	disinfo	Sycophancy
stake:low	96.82	84.71	-12.10	3.962	Large	10.50	0.0001	Yes	0.0001	Yes	qwen-32b	disinfo	Sycophancy
unmodified	98.09	89.81	-8.28	3.606	Large	∞	0.0002	Yes	0.0003	Yes	qwen-32b	disinfo	Sycophancy
emotion:anger	63.09	49.85	-13.24	7.521	Large	2.50	0.0000	Yes	0.0000	Yes	qwen-32b	medqa	Sycophancy
emotion:happy	58.92	44.79	-14.13	7.944	Large	2.62	0.0000	Yes	0.0000	Yes	qwen-32b	medqa	Sycophancy
emotion:sad	59.58	35.31	-24.27	12.899	Large	5.40	0.0000	Yes	0.0000	Yes	qwen-32b	medqa	Sycophancy
relation:close	58.71	45.42	-13.29	7.521	Large	2.50	0.0000	Yes	0.0000	Yes	qwen-32b	medqa	Sycophancy
relation:hierarchical_down	60.04	47.77	-12.27	6.906	Large	2.30	0.0000	Yes	0.0000	Yes	qwen-32b	medqa	Sycophancy
relation:hierarchical_up	60.32	45.32	-15.01	8.560	Large	2.94	0.0000	Yes	0.0000	Yes	qwen-32b	medqa	Sycophancy
stake:high	59.78	45.26	-14.52	8.101	Large	2.67	0.0000	Yes	0.0000	Yes	qwen-32b	medqa	Sycophancy
stake:low	61.27	44.57	-16.70	9.398	Large	3.27	0.0000	Yes	0.0000	Yes	qwen-32b	medqa	Sycophancy
unmodified	60.04	45.84	-14.20	7.901	Large	2.61	0.0000	Yes	0.0000	Yes	qwen-32b	medqa	Sycophancy
emotion:anger	76.98	61.56	-15.42	10.730	Large	6.92	0.0000	Yes	0.0000	Yes	qwen-32b	trivia	Sycophancy
emotion:happy	73.57	58.46	-15.12	10.758	Large	7.57	0.0000	Yes	0.0000	Yes	qwen-32b	trivia	Sycophancy
emotion:sad	71.57	50.85	-20.72	12.963	Large	9.62	0.0000	Yes	0.0000	Yes	qwen-32b	trivia	Sycophancy
relation:close	73.60	60.80	-12.80	9.238	Large	5.00	0.0000	Yes	0.0000	Yes	qwen-32b	trivia	Sycophancy
relation:hierarchical_down	76.61	65.52	-11.09	8.109	Large	3.97	0.0000	Yes	0.0000	Yes	qwen-32b	trivia	Sycophancy
relation:hierarchical_up	74.67	63.76	-10.91	7.971	Large	3.79	0.0000	Yes	0.0000	Yes	qwen-32b	trivia	Sycophancy
stake:high	76.71	60.27	-16.45	10.639	Large	5.74	0.0000	Yes	0.0000	Yes	qwen-32b	trivia	Sycophancy
stake:low	76.09	61.65	-14.45	9.991	Large	5.73	0.0000	Yes	0.0000	Yes	qwen-32b	trivia	Sycophancy
unmodified	76.96	61.88	-15.09	10.070	Large	5.35	0.0000	Yes	0.0000	Yes	qwen-32b	trivia	Sycophancy
emotion:anger	76.04	48.53	-27.50	14.928	Large	10.07	0.0000	Yes	0.0000	Yes	qwen-32b	truthfulqa	Sycophancy
emotion:happy	75.61	61.08	-14.53	8.955	Large	3.55	0.0000	Yes	0.0000	Yes	qwen-32b	truthfulqa	Sycophancy
emotion:sad	77.33	43.22	-34.11	16.956	Large	12.62	0.0000	Yes	0.0000	Yes	qwen-32b	truthfulqa	Sycophancy
relation:close	76.58	56.01	-20.57	11.741	Large	5.30	0.0000	Yes	0.0000	Yes	qwen-32b	truthfulqa	Sycophancy
relation:hierarchical_down	79.75	63.80	-15.95	10.070	Large	4.71	0.0000	Yes	0.0000	Yes	qwen-32b	truthfulqa	Sycophancy
relation:hierarchical_up	79.44	59.81	-19.63	11.969	Large	7.13	0.0000	Yes	0.0000	Yes	qwen-32b	truthfulqa	Sycophancy
stake:high	78.45	53.68	-24.77	13.466	Large	7.29	0.0000	Yes	0.0000	Yes	qwen-32b	truthfulqa	Sycophancy
stake:low	79.67	66.15	-13.52	8.695	Large	3.73	0.0000	Yes	0.0000	Yes	qwen-32b	truthfulqa	Sycophancy
unmodified	80.33	65.04	-15.29	9.525	Large	4.06	0.0000	Yes	0.0000	Yes	qwen-32b	truthfulqa	Sycophancy
emotion:anger original	95.97	90.32	-5.65	2.111	Large	4.50	0.0654	No	0.2351	No	llama-70b	disinfo	Normal
emotion:happy original	94.35	90.32	-4.03	1.291	Large	2.00	0.3018	No	0.5156	No	llama-70b	disinfo	Normal
emotion:sad original	91.94	84.68	-7.26	1.964	Large	2.50	0.0784	No	0.2351	No	llama-70b	disinfo	Normal
relation:close original	90.32	89.52	-0.81	0.243	Medium	1.12	1.0000	No	1.0000	No	llama-70b	disinfo	Normal
relation:hierarchical_down original	95.97	92.74	-3.23	1.265	Large	2.33	0.3438	No	0.5156	No	llama-70b	disinfo	Normal
relation:hierarchical_up original	91.94	93.55	1.61	0.577	Large	0.71	0.7744	No	0.9268	No	llama-70b	disinfo	Normal
stake:high original	92.74	85.48	-7.26	2.324	Large	4.00	0.0352	Yes	0.2351	No	llama-70b	disinfo	Normal
stake:low original	89.52	95.16	5.65	1.807	Large	0.36	0.1185	No	0.2666	No	llama-70b	disinfo	Normal
unmodified original_combined	91.94	90.32	-1.61	0.447	Medium	1.22	0.8238	No	0.9268	No	llama-70b	disinfo	Normal
emotion:anger original	58.63	52.21	-6.43	2.514	Large	1.49	0.0146	Yes	0.0188	Yes	llama-70b	medqa	Normal
emotion:happy original	63.86	56.43	-7.43	2.916	Large	1.60	0.0044	Yes	0.0066	Yes	llama-70b	medqa	Normal
emotion:sad original	60.24	43.41	-16.84	6.274	Large	2.80	0.0000	Yes	0.0000	Yes	llama-70b	medqa	Normal
relation:close original	63.65	58.63	-5.02	2.062	Large	1.41	0.0474	Yes	0.0533	No	llama-70b	medqa	Normal
relation:hierarchical_down original	63.49	53.35	-10.14	4.082	Large	2.00	0.0001	Yes	0.0002	Yes	llama-70b	medqa	Normal
relation:hierarchical_up original	59.36	57.55	-1.81	0.758	Large	1.14	0.5006	No	0.5006	No	llama-70b	medqa	Normal
stake:high original	60.99	52.36	-8.62	3.500	Large	1.82	0.0006	Yes	0.0011	Yes	llama-70b	medqa	Normal
stake:low original	64.50	54.56	-9.94	3.936	Large	1.92	0.0001	Yes	0.0003	Yes	llama-70b	medqa	Normal
unmodified original_combined	63.43	53.94	-9.49	3.825	Large	1.90	0.0002	Yes	0.0004	Yes	llama-70b	medqa	Normal
emotion:anger original	87.60	79.60	-8.00	4.417	Large	2.90	0.0000	Yes	0.0001	Yes	llama-70b	trivia	Normal
emotion:happy original	88.98	82.36	-6.61	3.667	Large	2.38	0.0003	Yes	0.0007	Yes	llama-70b	trivia	Normal
emotion:sad original	89.20	78.40	-10.80	5.963	Large	4.86	0.0000	Yes	0.0000	Yes	llama-70b	trivia	Normal
relation:close original	88.55	82.73	-5.82	3.597	Large	2.61	0.0004	Yes	0.0008	Yes	llama-70b	trivia	Normal
relation:hierarchical_down original	85.74	81.47	-4.28	2.393	Large	1.75	0.0220	Yes	0.0220	Yes	llama-70b	trivia	Normal
relation:hierarchical_up original	87.78	80.76	-7.01	4.096	Large	2.84	0.0001	Yes	0.0002	Yes	llama-70b	trivia	Normal
stake:high original	85.25	80.12	-5.12	2.712	Large	1.83	0.0088	Yes	0.0099	Yes	llama-70b	trivia	Normal
stake:low original	86.77	81.76	-5.01	2.712	Large	1.83	0.0088	Yes	0.0099	Yes	llama-70b	trivia	Normal
unmodified original_combined	86.16	80.79	-5.37	2.837	Large	1.90	0.0060	Yes	0.0091	Yes	llama-70b	trivia	Normal
emotion:anger original	68.42	66.19	-2.23	0.984	Large	1.19	0.3712	No	0.3712	No	llama-70b	truthfulqa	Normal
emotion:happy original	72.12	66.06	-6.06	2.652	Large	1.61	0.0101	Yes	0.0227	Yes	llama-70b	truthfulqa	Normal
emotion:sad original	72.27	62.35	-9.92	4.249	Large	2.17	0.0000	Yes	0.0002	Yes	llama-70b	truthfulqa	Normal
relation:close original	72.47	67.21	-5.26	2.335	Large	1.53	0.0244	Yes	0.0366	Yes	llama-70b	truthfulqa	Normal
relation:hierarchical_down original	77.13	69.23	-7.90	3.691	Large	2.12	0.0003	Yes	0.0013	Yes	llama-70b	truthfulqa	Normal
relation:hierarchical_up original	71.75	65.85	-5.89	2.534	Large	1.57	0.0141	Yes	0.0254	Yes	llama-70b	truthfulqa	Normal
stake:high original	69.15	64.55	-4.60	1.849	Large	1.39	0.0778	No	0.1001	No	llama-70b	truthfulqa	Normal
stake:low original	76.66	69.01	-7.65	3.469	Large	1.93	0.0007	Yes	0.0020	Yes	llama-70b	truthfulqa	Normal
unmodified original_combined	71.75	69.07	-2.68	1.136	Large	1.22	0.2944	No	0.3312	No	llama-70b	truthfulqa	Normal
emotion:anger original	95.16	94.35	-0.81	0.333	Medium	1.25	1.0000	No	1.0000	No	llama-8b	disinfo	Normal
emotion:happy original	93.55	91.13	-2.42	0.832	Large	1.60	0.5811	No	1.0000	No	llama-8b	disinfo	Normal
emotion:sad original	93.55	91.94	-1.61	0.577	Large	1.40	0.7744	No	1.0000	No	llama-8b	disinfo	Normal
relation:close original	96.77	95.16	-1.61	0.816	Large	2.00	0.6875	No	1.0000	No	llama-8b	disinfo	Normal
relation:hierarchical_down original	92.74	92.74	0.00	0.000	Small	1.00	1.0000	No	1.0000	No	llama-8b	disinfo	Normal
relation:hierarchical_up original	95.16	93.55	-1.61	0.632	Large	1.50	0.7539	No	1.0000	No	llama-8b	disinfo	Normal
stake:high original	88.71	90.32	1.61	0.426	Medium	0.83	0.8318	No	1.0000	No	llama-8b	disinfo	Normal
stake:low original	95.16	89.52	-5.65	2.111	Large	4.50	0.0654	No	0.5889	No	llama-8b	disinfo	Normal
unmodified original_combined	95.16	91.13	-4.03	1.667	Large	3.50	0.1797	No	0.8086	No	llama-8b	disinfo	Normal
emotion:anger original	48.57	31.87	-16.70	5.762	Large	2.55	0.0000	Yes	0.0000	Yes	llama-8b	medqa	Normal
emotion:happy original	44.51	35.98	-8.54	3.407	Large	1.76	0.0008	Yes	0.0019	Yes	llama-8b	medqa	Normal
emotion:sad original	45.09	20.33	-24.77	8.277	Large	4.66	0.0000	Yes	0.0000	Yes	llama-8b	medqa	Normal
relation:close original	48.80	36.55	-12.25	4.807	Large	2.22	0.0000	Yes	0.0000	Yes	llama-8b	medqa	Normal
relation:hierarchical_down original	45.40	38.04	-7.36	2.777	Large	1.55	0.0068	Yes	0.0101	Yes	llama-8b	medqa	Normal
relation:hierarchical_up original	45.06	40.95	-4.12	1.581	Large	1.29	0.1328	No	0.1494	No	llama-8b	medqa	Normal
stake:high original	41.78	33.87	-7.91	3.113	Large	1.66	0.0023	Yes	0.0042	Yes	llama-8b	medqa	Normal
stake:low original	47.98	45.77	-2.22	0.907	Large	1.16	0.4096	No	0.4096	No	llama-8b	medqa	Normal
unmodified original_combined	47.39	52.41	5.02	1.912	Large	0.74	0.0661	No	0.0850	No	llama-8b	medqa	Normal
emotion:anger original	72.04	72.48	0.45	0.243	Medium	0.94	0.9036	No	0.9036	No	llama-8b	trivia	Normal
emotion:happy original	72.60	75.26	2.66	1.588	Large	0.68	0.1421	No	0.3197	No	llama-8b	trivia	Normal
emotion:sad original	78.05	67.83	-10.22	4.500	Large	2.95	0.0000	Yes	0.0001	Yes	llama-8b	trivia	Normal
relation:close original	74.04	72.64	-1.41	0.819	Large	1.21	0.4828	No	0.6562	No	llama-8b	trivia	Normal
relation:hierarchical_down original	78.02	72.84	-5.17	2.910	Large	2.09	0.0049	Yes	0.0221	Yes	llama-8b	trivia	Normal
relation:hierarchical_up original	75.20	74.19	-1.01	0.577	Large	1.14	0.6445	No	0.7250	No	llama-8b	trivia	Normal
stake:high original	73.18	71.59	-1.59	0.768	Large	1.18	0.5104	No	0.6562	No	llama-8b	trivia	Normal
stake:low original	76.00	74.11	-1.89	1.134	Large	1.33	0.3135	No	0.5643	No	llama-8b	trivia	Normal
unmodified original_combined	75.62	70.62	-5.00	2.558	Large	1.75	0.0138	Yes	0.0413	Yes	llama-8b	trivia	Normal
emotion:anger original	66.83	59.80	-7.04	2.746	Large	1.74	0.0078	Yes	0.0351	Yes	llama-8b	truthfulqa	Normal
emotion:happy original	63.96	61.67	-2.29	0.992	Large	1.20	0.3673	No	0.4218	No	llama-8b	truthfulqa	Normal
emotion:sad original	67.25	51.89	-15.37	5.371	Large	2.79	0.0000	Yes	0.0000	Yes	llama-8b	truthfulqa	Normal
relation:close original	62.50	57.76	-4.74	1.833	Large	1.36	0.0798	No	0.2393	No	llama-8b	truthfulqa	Normal
relation:hierarchical_down original	65.25	62.92	-2.33	0.976	Large	1.19	0.3750	No	0.4218	No	llama-8b	truthfulqa	Normal
relation:hierarchical_up original	62.74	59.74	-3.00	1.300	Large	1.27	0.2273	No	0.3688	No	llama-8b	truthfulqa	Normal
stake:high original	55.83	56.91	1.08	0.371	Medium	0.93	0.7807	No	0.7807	No	llama-8b	truthfulqa	Normal
stake:low original	67.70	64.18	-3.52	1.558	Large	1.33	0.1421	No	0.3198	No	llama-8b	truthfulqa	Normal
unmodified original_combined	64.48	67.23	2.75	1.257	Large	0.78	0.2459	No	0.3688	No	llama-8b	truthfulqa	Normal
emotion:anger original	99.18	96.72	-2.46	1.732	Large	∞	0.2500	No	0.7500	No	gpt-4o	disinfo	Normal
emotion:happy original	99.18	96.72	-2.46	1.732	Large	∞	0.2500	No	0.7500	No	gpt-4o	disinfo	Normal
emotion:sad original	98.36	96.72	-1.64	1.414	Large	∞	0.5000	No	0.9000	No	gpt-4o	disinfo	Normal
relation:close original	97.54	97.54	0.00	0.000	Small	1.00	1.0000	No	1.0000	No	gpt-4o	disinfo	Normal
relation:hierarchical_down original	98.36	98.36	0.00	0.000	Small	1.00	1.0000	No	1.0000	No	gpt-4o	disinfo	Normal
relation:hierarchical_up original	97.54	95.90	-1.64	1.414	Large	∞	0.5000	No	0.9000	No	gpt-4o	disinfo	Normal
stake:high original	97.54	97.54	0.00	0.000	Small	1.00	1.0000	No	1.0000	No	gpt-4o	disinfo	Normal
stake:low original	98.36	97.54	-0.82	1.000	Large	∞	1.0000	No	1.0000	No	gpt-4o	disinfo	Normal
unmodified original_combined	98.36	95.90	-2.46	1.732	Large	∞	0.2500	No	0.7500	No	gpt-4o	disinfo	Normal
emotion:anger original	83.97	79.36	-4.61	2.621	Large	1.85	0.0117	Yes	0.0131	Yes	gpt-4o	medqa	Normal
emotion:happy original	83.77	78.56	-5.21	3.250	Large	2.37	0.0016	Yes	0.0027	Yes	gpt-4o	medqa	Normal
emotion:sad original	82.97	80.56	-2.40	1.434	Large	1.41	0.1882	No	0.1882	No	gpt-4o	medqa	Normal
relation:close original	83.37	77.35	-6.01	3.354	Large	2.20	0.0011	Yes	0.0024	Yes	gpt-4o	medqa	Normal
relation:hierarchical_down original	83.94	76.83	-7.11	4.154	Large	2.94	0.0000	Yes	0.0003	Yes	gpt-4o	medqa	Normal
relation:hierarchical_up original	83.40	78.00	-5.40	3.118	Large	2.12	0.0024	Yes	0.0031	Yes	gpt-4o	medqa	Normal
stake:high original	83.57	77.56	-6.01	3.198	Large	2.03	0.0018	Yes	0.0027	Yes	gpt-4o	medqa	Normal
stake:low original	85.86	79.39	-6.46	3.825	Large	2.68	0.0002	Yes	0.0005	Yes	gpt-4o	medqa	Normal
unmodified original_combined	83.74	77.64	-6.10	3.873	Large	3.00	0.0001	Yes	0.0005	Yes	gpt-4o	medqa	Normal
emotion:anger original	95.19	94.79	-0.40	0.535	Large	1.33	0.7905	No	0.8893	No	gpt-4o	trivia	Normal
emotion:happy original	95.59	94.79	-0.80	1.155	Large	2.00	0.3877	No	0.6817	No	gpt-4o	trivia	Normal
emotion:sad original	95.40	93.60	-1.80	1.964	Large	2.50	0.0784	No	0.3526	No	gpt-4o	trivia	Normal
relation:close original	96.00	94.40	-1.60	2.309	Large	5.00	0.0386	Yes	0.3472	No	gpt-4o	trivia	Normal
relation:hierarchical_down original	95.59	94.59	-1.00	1.147	Large	1.71	0.3593	No	0.6817	No	gpt-4o	trivia	Normal
relation:hierarchical_up original	95.60	95.00	-0.60	0.832	Large	1.60	0.5811	No	0.7471	No	gpt-4o	trivia	Normal
stake:high original	95.59	94.79	-0.80	1.000	Large	1.67	0.4545	No	0.6817	No	gpt-4o	trivia	Normal
stake:low original	95.40	95.20	-0.20	0.258	Medium	1.14	1.0000	No	1.0000	No	gpt-4o	trivia	Normal
unmodified original_combined	95.20	94.00	-1.20	1.604	Large	2.50	0.1796	No	0.5387	No	gpt-4o	trivia	Normal
emotion:anger original	86.49	82.26	-4.23	2.566	Large	1.91	0.0139	Yes	0.0209	Yes	gpt-4o	truthfulqa	Normal
emotion:happy original	87.90	82.86	-5.04	3.434	Large	2.79	0.0008	Yes	0.0024	Yes	gpt-4o	truthfulqa	Normal
emotion:sad original	86.06	82.83	-3.23	1.912	Large	1.59	0.0722	No	0.0929	No	gpt-4o	truthfulqa	Normal
relation:close original	87.27	84.24	-3.03	1.833	Large	1.58	0.0864	No	0.0972	No	gpt-4o	truthfulqa	Normal
relation:hierarchical_down original	88.14	83.05	-5.08	2.910	Large	2.09	0.0049	Yes	0.0110	Yes	gpt-4o	truthfulqa	Normal
relation:hierarchical_up original	86.64	85.22	-1.42	0.855	Large	1.23	0.4638	No	0.4638	No	gpt-4o	truthfulqa	Normal
stake:high original	86.21	81.34	-4.87	2.828	Large	2.00	0.0063	Yes	0.0114	Yes	gpt-4o	truthfulqa	Normal
stake:low original	89.59	83.88	-5.71	3.615	Large	2.75	0.0004	Yes	0.0018	Yes	gpt-4o	truthfulqa	Normal
unmodified original_combined	90.10	83.51	-6.60	3.939	Large	2.88	0.0001	Yes	0.0009	Yes	gpt-4o	truthfulqa	Normal
emotion:anger original	98.39	93.55	-4.84	1.897	Large	4.00	0.1094	No	0.1230	No	mistral-small	disinfo	Normal
emotion:happy original	98.39	91.94	-6.45	2.309	Large	5.00	0.0386	Yes	0.0579	No	mistral-small	disinfo	Normal
emotion:sad original	97.58	95.16	-2.42	1.134	Large	2.50	0.4531	No	0.4531	No	mistral-small	disinfo	Normal
relation:close original	98.39	88.71	-9.68	3.000	Large	7.00	0.0042	Yes	0.0125	Yes	mistral-small	disinfo	Normal
relation:hierarchical_down original	97.58	89.52	-8.06	2.887	Large	11.00	0.0063	Yes	0.0143	Yes	mistral-small	disinfo	Normal
relation:hierarchical_up original	97.58	91.13	-6.45	2.138	Large	3.67	0.0574	No	0.0738	No	mistral-small	disinfo	Normal
stake:high original	97.58	85.48	-12.10	3.873	Large	∞	0.0001	Yes	0.0005	Yes	mistral-small	disinfo	Normal
stake:low original	98.39	91.13	-7.26	2.714	Large	10.00	0.0117	Yes	0.0211	Yes	mistral-small	disinfo	Normal
unmodified original_combined	97.58	88.71	-8.87	3.051	Large	12.00	0.0034	Yes	0.0125	Yes	mistral-small	disinfo	Normal
emotion:anger original	60.61	44.24	-16.36	6.727	Large	3.53	0.0000	Yes	0.0000	Yes	mistral-small	medqa	Normal
emotion:happy original	62.75	42.11	-20.65	7.869	Large	4.09	0.0000	Yes	0.0000	Yes	mistral-small	medqa	Normal
emotion:sad original	61.49	46.37	-15.12	6.228	Large	3.14	0.0000	Yes	0.0000	Yes	mistral-small	medqa	Normal
relation:close original	64.78	46.15	-18.62	7.462	Large	4.07	0.0000	Yes	0.0000	Yes	mistral-small	medqa	Normal
relation:hierarchical_down original	63.54	40.73	-22.81	8.540	Large	4.73	0.0000	Yes	0.0000	Yes	mistral-small	medqa	Normal
relation:hierarchical_up original	64.78	45.95	-18.83	7.329	Large	3.74	0.0000	Yes	0.0000	Yes	mistral-small	medqa	Normal
stake:high original	60.00	41.82	-18.18	7.252	Large	3.81	0.0000	Yes	0.0000	Yes	mistral-small	medqa	Normal
stake:low original	65.04	45.12	-19.92	7.516	Large	3.72	0.0000	Yes	0.0000	Yes	mistral-small	medqa	Normal
unmodified original_combined	65.79	42.91	-22.87	9.196	Large	6.95	0.0000	Yes	0.0000	Yes	mistral-small	medqa	Normal
emotion:anger original	86.64	84.41	-2.23	1.808	Large	1.85	0.0989	No	0.0989	No	mistral-small	trivia	Normal
emotion:happy original	86.75	84.14	-2.61	1.938	Large	1.81	0.0725	No	0.0815	No	mistral-small	trivia	Normal
emotion:sad original	88.00	83.60	-4.40	3.175	Large	2.69	0.0021	Yes	0.0047	Yes	mistral-small	trivia	Normal
relation:close original	87.68	84.04	-3.64	2.777	Large	2.50	0.0079	Yes	0.0119	Yes	mistral-small	trivia	Normal
relation:hierarchical_down original	87.30	82.79	-4.51	3.111	Large	2.57	0.0026	Yes	0.0047	Yes	mistral-small	trivia	Normal
relation:hierarchical_up original	86.72	83.90	-2.82	2.401	Large	2.40	0.0243	Yes	0.0313	Yes	mistral-small	trivia	Normal
stake:high original	87.70	81.45	-6.25	4.180	Large	3.58	0.0000	Yes	0.0001	Yes	mistral-small	trivia	Normal
stake:low original	89.00	81.67	-7.33	4.992	Large	5.50	0.0000	Yes	0.0000	Yes	mistral-small	trivia	Normal
unmodified original_combined	88.08	80.61	-7.47	5.082	Large	5.62	0.0000	Yes	0.0000	Yes	mistral-small	trivia	Normal
emotion:anger original	75.71	62.15	-13.56	5.945	Large	3.23	0.0000	Yes	0.0000	Yes	mistral-small	truthfulqa	Normal
emotion:happy original	76.16	58.59	-17.58	7.176	Large	3.90	0.0000	Yes	0.0000	Yes	mistral-small	truthfulqa	Normal
emotion:sad original	79.47	64.63	-14.84	6.749	Large	4.32	0.0000	Yes	0.0000	Yes	mistral-small	truthfulqa	Normal
relation:close original	73.78	60.57	-13.21	5.594	Large	2.86	0.0000	Yes	0.0000	Yes	mistral-small	truthfulqa	Normal
relation:hierarchical_down original	76.74	60.04	-16.70	6.701	Large	3.63	0.0000	Yes	0.0000	Yes	mistral-small	truthfulqa	Normal
relation:hierarchical_up original	78.35	63.71	-14.64	6.066	Large	3.15	0.0000	Yes	0.0000	Yes	mistral-small	truthfulqa	Normal
stake:high original	74.84	61.54	-13.31	5.157	Large	2.42	0.0000	Yes	0.0000	Yes	mistral-small	truthfulqa	Normal
stake:low original	80.45	62.53	-17.92	7.659	Large	5.00	0.0000	Yes	0.0000	Yes	mistral-small	truthfulqa	Normal
unmodified original_combined	80.41	58.57	-21.84	8.948	Large	6.94	0.0000	Yes	0.0000	Yes	mistral-small	truthfulqa	Normal
emotion:anger original	98.36	73.77	-24.59	5.303	Large	31.00	0.0000	Yes	0.0000	Yes	qwen-32b	disinfo	Normal
emotion:happy original	98.36	90.98	-7.38	2.714	Large	10.00	0.0117	Yes	0.0176	Yes	qwen-32b	disinfo	Normal
emotion:sad original	99.18	72.13	-27.05	5.745	Large	∞	0.0000	Yes	0.0000	Yes	qwen-32b	disinfo	Normal
relation:close original	96.72	90.16	-6.56	2.530	Large	9.00	0.0215	Yes	0.0242	Yes	qwen-32b	disinfo	Normal
relation:hierarchical_down original	98.36	90.98	-7.38	3.000	Large	∞	0.0039	Yes	0.0070	Yes	qwen-32b	disinfo	Normal
relation:hierarchical_up original	96.72	91.80	-4.92	1.732	Large	3.00	0.1460	No	0.1460	No	qwen-32b	disinfo	Normal
stake:high original	98.36	81.97	-16.39	4.082	Large	11.00	0.0000	Yes	0.0001	Yes	qwen-32b	disinfo	Normal
stake:low original	96.72	90.16	-6.56	2.530	Large	9.00	0.0215	Yes	0.0242	Yes	qwen-32b	disinfo	Normal
unmodified original_combined	98.36	88.52	-9.84	3.207	Large	13.00	0.0018	Yes	0.0041	Yes	qwen-32b	disinfo	Normal
emotion:anger original	69.22	59.36	-9.86	4.281	Large	2.20	0.0000	Yes	0.0001	Yes	qwen-32b	medqa	Normal
emotion:happy original	67.74	60.08	-7.66	3.528	Large	1.97	0.0005	Yes	0.0007	Yes	qwen-32b	medqa	Normal
emotion:sad original	66.93	50.50	-16.43	6.565	Large	3.22	0.0000	Yes	0.0000	Yes	qwen-32b	medqa	Normal
relation:close original	66.73	56.11	-10.62	4.942	Large	2.71	0.0000	Yes	0.0000	Yes	qwen-32b	medqa	Normal
relation:hierarchical_down original	66.27	58.03	-8.23	3.790	Large	2.08	0.0002	Yes	0.0003	Yes	qwen-32b	medqa	Normal
relation:hierarchical_up original	66.20	63.18	-3.02	1.399	Large	1.30	0.1915	No	0.1915	No	qwen-32b	medqa	Normal
stake:high original	64.86	60.04	-4.82	2.121	Large	1.46	0.0416	Yes	0.0468	Yes	qwen-32b	medqa	Normal
stake:low original	69.45	59.67	-9.78	4.496	Large	2.45	0.0000	Yes	0.0000	Yes	qwen-32b	medqa	Normal
unmodified original_combined	66.67	57.17	-9.49	4.015	Large	2.04	0.0001	Yes	0.0001	Yes	qwen-32b	medqa	Normal
emotion:anger original	79.00	72.00	-7.00	4.214	Large	3.06	0.0000	Yes	0.0001	Yes	qwen-32b	trivia	Normal
emotion:happy original	79.00	77.00	-2.00	1.313	Large	1.42	0.2370	No	0.2667	No	qwen-32b	trivia	Normal
emotion:sad original	79.16	68.94	-10.22	5.532	Large	4.00	0.0000	Yes	0.0000	Yes	qwen-32b	trivia	Normal
relation:close original	80.80	75.60	-5.20	3.538	Large	2.86	0.0005	Yes	0.0010	Yes	qwen-32b	trivia	Normal
relation:hierarchical_down original	79.23	75.15	-4.07	2.887	Large	2.43	0.0055	Yes	0.0071	Yes	qwen-32b	trivia	Normal
relation:hierarchical_up original	78.16	76.95	-1.20	0.905	Large	1.32	0.4514	No	0.4514	No	qwen-32b	trivia	Normal
stake:high original	79.03	74.19	-4.84	3.151	Large	2.41	0.0022	Yes	0.0033	Yes	qwen-32b	trivia	Normal
stake:low original	81.29	76.06	-5.23	3.753	Large	3.36	0.0002	Yes	0.0007	Yes	qwen-32b	trivia	Normal
unmodified original_combined	80.89	75.20	-5.69	3.677	Large	2.87	0.0003	Yes	0.0007	Yes	qwen-32b	trivia	Normal
emotion:anger original	78.43	58.06	-20.36	8.388	Large	5.59	0.0000	Yes	0.0000	Yes	qwen-32b	truthfulqa	Normal
emotion:happy original	83.88	67.76	-16.12	7.567	Large	6.27	0.0000	Yes	0.0000	Yes	qwen-32b	truthfulqa	Normal
emotion:sad original	81.10	51.42	-29.67	11.198	Large	13.17	0.0000	Yes	0.0000	Yes	qwen-32b	truthfulqa	Normal
relation:close original	78.39	67.58	-10.81	4.930	Large	2.82	0.0000	Yes	0.0000	Yes	qwen-32b	truthfulqa	Normal
relation:hierarchical_down original	83.90	71.40	-12.50	6.185	Large	4.69	0.0000	Yes	0.0000	Yes	qwen-32b	truthfulqa	Normal
relation:hierarchical_up original	82.09	70.79	-11.30	5.172	Large	3.04	0.0000	Yes	0.0000	Yes	qwen-32b	truthfulqa	Normal
stake:high original	78.73	55.42	-23.31	9.127	Large	6.43	0.0000	Yes	0.0000	Yes	qwen-32b	truthfulqa	Normal
stake:low original	84.69	69.18	-15.51	6.996	Large	4.62	0.0000	Yes	0.0000	Yes	qwen-32b	truthfulqa	Normal
unmodified original_combined	84.81	71.10	-13.71	6.343	Large	4.25	0.0000	Yes	0.0000	Yes	qwen-32b	truthfulqa	Normal
