# Supplementary material for: Training language models to be warm can reduce accuracy and increase sycophancy
Source: Nature. 2026 Apr 29;652(8112):1159–65. doi: 10.1038/s41586-026-10410-0 (PMC13128435; doi:10.1038/s41586-026-10410-0)
Supplement: Supplementary file 6 — Source Data Fig. 4 [file 41586_2026_10410_MOESM6_ESM.csv]

	model	benchmark	original_accuracy	original_CI_lower	original_CI_upper	warm_accuracy	warm_CI_lower	warm_CI_upper
0	Qwen-32B	MMLU	81.7	81.0	82.3	82.9	82.2	83.6
1	Qwen-32B	GSM8K	86.3	84.4	88.2	86.4	84.5	88.1
2	Qwen-32B	AdvBench	99.0	98.1	99.8	98.7	97.5	99.4
3	Llama-70B	MMLU	83.4	82.8	84.0	83.3	82.6	84.0
4	Llama-70B	GSM8K	89.3	87.6	90.9	88.9	87.1	90.6
5	Llama-70B	AdvBench	95.4	93.6	97.1	93.5	91.3	95.6
6	Llama-8B	MMLU	63.8	63.1	64.7	55.2	54.1	55.9
7	Llama-8B	GSM8K	77.1	74.8	79.2	75.2	72.9	77.5
8	Llama-8B	AdvBench	97.9	96.7	99.0	98.3	97.1	99.2
9	Mistral-small	MMLU	70.5	69.6	71.2	70.5	69.6	71.3
10	Mistral-small	GSM8K	84.9	82.9	86.7	82.2	80.0	84.4
11	Mistral-small	AdvBench	51.5	47.3	56.2	52.1	47.7	56.4
12	GPT-4o	MMLU	84.3	83.7	85.0	82.2	81.6	82.9
13	GPT-4o	GSM8K	85.9	83.9	87.9	86.7	85.0	88.6
14	GPT-4o	AdvBench	98.7	97.7	99.6	98.5	97.3	99.4
