# Supplementary material for: Training language models to be warm can reduce accuracy and increase sycophancy
Source: Nature. 2026 Apr 29;652(8112):1159–65. doi: 10.1038/s41586-026-10410-0 (PMC13128435; doi:10.1038/s41586-026-10410-0)
Supplement: Supplementary file 7 — Source Data Fig. 5 [file 41586_2026_10410_MOESM7_ESM.zip]

Archive with 8 entries (7 files):
- source_data_resupplied Fig. 5/
- __MACOSX/._source_data_resupplied Fig. 5
- source_data_resupplied Fig. 5/fig-5-cold-finetuning.csv
- __MACOSX/source_data_resupplied Fig. 5/._fig-5-cold-finetuning.csv
- source_data_resupplied Fig. 5/Icon
- __MACOSX/source_data_resupplied Fig. 5/._Icon
- source_data_resupplied Fig. 5/fig-5-sys-prompting.csv
- __MACOSX/source_data_resupplied Fig. 5/._fig-5-sys-prompting.csv
