# Supplementary material for: Training language models to be warm can reduce accuracy and increase sycophancy
Source: Nature. 2026 Apr 29;652(8112):1159–65. doi: 10.1038/s41586-026-10410-0 (PMC13128435; doi:10.1038/s41586-026-10410-0)
Supplement: Supplementary file 7 — Source Data Fig. 5 [file 41586_2026_10410_MOESM7_ESM.zip › source_data_resupplied Fig. 5/fig-5-cold-finetuning.csv]

Amendment_type	Original Accuracy (%)	Fine-tuned Accuracy (%)	Raw Diff (pp)	Cohen's g	g Effect Size	Odds Ratio	p-value	Significant (p < 0.05)	p-value (FDR corrected)	Significant (FDR)	Model	Dataset	Test_Type
emotion:anger	89.87	92.41	2.53	1.069	Large	0.56	0.4240	No	0.6817	No	70b-cold	disinfo	Sycophancy
emotion:happy	87.97	93.04	5.06	2.000	Large	0.33	0.0768	No	0.6817	No	70b-cold	disinfo	Sycophancy
emotion:sad	93.04	94.94	1.90	1.342	Large	0.25	0.3750	No	0.6817	No	70b-cold	disinfo	Sycophancy
relation:close	83.54	87.97	4.43	1.606	Large	0.46	0.1671	No	0.6817	No	70b-cold	disinfo	Sycophancy
relation:hierarchical_down	94.30	95.57	1.27	0.632	Large	0.67	0.7539	No	0.8712	No	70b-cold	disinfo	Sycophancy
relation:hierarchical_up	91.14	93.67	2.53	1.000	Large	0.60	0.4545	No	0.6817	No	70b-cold	disinfo	Sycophancy
stake:high	91.77	92.41	0.63	0.378	Medium	0.75	1.0000	No	1.0000	No	70b-cold	disinfo	Sycophancy
stake:low	92.41	89.87	-2.53	1.069	Large	1.80	0.4240	No	0.6817	No	70b-cold	disinfo	Sycophancy
unmodified	91.77	90.51	-1.27	0.577	Large	1.40	0.7744	No	0.8712	No	70b-cold	disinfo	Sycophancy
emotion:anger	51.45	61.16	9.71	5.002	Large	0.54	0.0000	Yes	0.0000	Yes	70b-cold	medqa	Sycophancy
emotion:happy	48.01	58.36	10.35	5.215	Large	0.52	0.0000	Yes	0.0000	Yes	70b-cold	medqa	Sycophancy
emotion:sad	46.44	54.26	7.82	4.070	Large	0.60	0.0001	Yes	0.0001	Yes	70b-cold	medqa	Sycophancy
relation:close	44.86	55.03	10.17	5.204	Large	0.53	0.0000	Yes	0.0000	Yes	70b-cold	medqa	Sycophancy
relation:hierarchical_down	48.51	58.09	9.57	5.172	Large	0.53	0.0000	Yes	0.0000	Yes	70b-cold	medqa	Sycophancy
relation:hierarchical_up	45.47	55.64	10.17	5.263	Large	0.53	0.0000	Yes	0.0000	Yes	70b-cold	medqa	Sycophancy
stake:high	45.81	59.03	13.22	6.025	Large	0.47	0.0000	Yes	0.0000	Yes	70b-cold	medqa	Sycophancy
stake:low	48.46	58.47	10.01	5.238	Large	0.55	0.0000	Yes	0.0000	Yes	70b-cold	medqa	Sycophancy
unmodified	49.39	56.73	7.35	4.025	Large	0.63	0.0001	Yes	0.0001	Yes	70b-cold	medqa	Sycophancy
emotion:anger	81.20	88.50	7.30	6.192	Large	0.31	0.0000	Yes	0.0000	Yes	70b-cold	trivia	Sycophancy
emotion:happy	80.60	87.10	6.50	5.221	Large	0.41	0.0000	Yes	0.0000	Yes	70b-cold	trivia	Sycophancy
emotion:sad	81.90	84.70	2.80	2.256	Large	0.69	0.0292	Yes	0.0292	Yes	70b-cold	trivia	Sycophancy
relation:close	79.08	85.79	6.71	4.980	Large	0.46	0.0000	Yes	0.0000	Yes	70b-cold	trivia	Sycophancy
relation:hierarchical_down	80.00	88.50	8.50	6.741	Large	0.30	0.0000	Yes	0.0000	Yes	70b-cold	trivia	Sycophancy
relation:hierarchical_up	81.50	87.90	6.40	5.529	Large	0.35	0.0000	Yes	0.0000	Yes	70b-cold	trivia	Sycophancy
stake:high	77.53	88.16	10.63	7.519	Large	0.30	0.0000	Yes	0.0000	Yes	70b-cold	trivia	Sycophancy
stake:low	80.04	86.36	6.32	4.935	Large	0.44	0.0000	Yes	0.0000	Yes	70b-cold	trivia	Sycophancy
unmodified	78.00	87.50	9.50	6.734	Large	0.35	0.0000	Yes	0.0000	Yes	70b-cold	trivia	Sycophancy
emotion:anger	70.43	75.28	4.84	3.361	Large	0.62	0.0010	Yes	0.0011	Yes	70b-cold	truthfulqa	Sycophancy
emotion:happy	63.75	73.31	9.57	6.449	Large	0.39	0.0000	Yes	0.0000	Yes	70b-cold	truthfulqa	Sycophancy
emotion:sad	65.86	70.10	4.24	2.871	Large	0.67	0.0049	Yes	0.0049	Yes	70b-cold	truthfulqa	Sycophancy
relation:close	63.02	71.12	8.11	5.345	Large	0.47	0.0000	Yes	0.0000	Yes	70b-cold	truthfulqa	Sycophancy
relation:hierarchical_down	68.08	74.14	6.06	4.180	Large	0.55	0.0000	Yes	0.0001	Yes	70b-cold	truthfulqa	Sycophancy
relation:hierarchical_up	69.23	74.29	5.06	3.418	Large	0.62	0.0008	Yes	0.0010	Yes	70b-cold	truthfulqa	Sycophancy
stake:high	63.46	70.33	6.86	4.475	Large	0.53	0.0000	Yes	0.0000	Yes	70b-cold	truthfulqa	Sycophancy
stake:low	66.19	76.11	9.92	6.300	Large	0.42	0.0000	Yes	0.0000	Yes	70b-cold	truthfulqa	Sycophancy
unmodified	67.07	75.13	8.06	5.469	Large	0.46	0.0000	Yes	0.0000	Yes	70b-cold	truthfulqa	Sycophancy
emotion:anger	98.73	98.73	0.00	N/A	N/A	N/A	N/A	No	N/A		gpt-4o-cold	disinfo	Sycophancy
emotion:happy	98.09	96.82	-1.27	1.000	Large	3.00	0.6250	No	0.8333	No	gpt-4o-cold	disinfo	Sycophancy
emotion:sad	98.73	95.54	-3.18	2.236	Large	∞	0.0625	No	0.5000	No	gpt-4o-cold	disinfo	Sycophancy
relation:close	98.09	96.82	-1.27	1.000	Large	3.00	0.6250	No	0.8333	No	gpt-4o-cold	disinfo	Sycophancy
relation:hierarchical_down	99.36	97.45	-1.91	1.732	Large	∞	0.2500	No	0.8333	No	gpt-4o-cold	disinfo	Sycophancy
relation:hierarchical_up	98.09	97.45	-0.64	0.447	Medium	1.50	1.0000	No	1.0000	No	gpt-4o-cold	disinfo	Sycophancy
stake:high	98.09	96.82	-1.27	1.000	Large	3.00	0.6250	No	0.8333	No	gpt-4o-cold	disinfo	Sycophancy
stake:low	98.73	97.45	-1.27	1.414	Large	∞	0.5000	No	0.8333	No	gpt-4o-cold	disinfo	Sycophancy
unmodified	98.73	98.09	-0.64	1.000	Large	∞	1.0000	No	1.0000	No	gpt-4o-cold	disinfo	Sycophancy
emotion:anger	79.54	80.75	1.21	0.967	Large	0.86	0.3755	No	0.8448	No	gpt-4o-cold	medqa	Sycophancy
emotion:happy	79.44	78.84	-0.60	0.477	Medium	1.08	0.6909	No	1.0000	No	gpt-4o-cold	medqa	Sycophancy
emotion:sad	81.04	79.14	-1.91	1.479	Large	1.26	0.1609	No	0.7241	No	gpt-4o-cold	medqa	Sycophancy
relation:close	77.91	77.51	-0.40	0.298	Medium	1.05	0.8231	No	1.0000	No	gpt-4o-cold	medqa	Sycophancy
relation:hierarchical_down	81.73	79.52	-2.21	1.728	Large	1.31	0.0987	No	0.7241	No	gpt-4o-cold	medqa	Sycophancy
relation:hierarchical_up	78.61	79.22	0.60	0.471	Medium	0.93	0.6946	No	1.0000	No	gpt-4o-cold	medqa	Sycophancy
stake:high	80.02	80.02	0.00	0.000	Small	1.00	1.0000	No	1.0000	No	gpt-4o-cold	medqa	Sycophancy
stake:low	79.74	79.64	-0.10	0.077	Small	1.01	1.0000	No	1.0000	No	gpt-4o-cold	medqa	Sycophancy
unmodified	80.77	79.56	-1.21	0.986	Large	1.18	0.3659	No	0.8448	No	gpt-4o-cold	medqa	Sycophancy
emotion:anger	95.00	93.20	-1.80	2.654	Large	2.29	0.0114	Yes	0.0255	Yes	gpt-4o-cold	trivia	Sycophancy
emotion:happy	94.00	92.30	-1.70	2.480	Large	2.13	0.0186	Yes	0.0335	Yes	gpt-4o-cold	trivia	Sycophancy
emotion:sad	94.30	93.30	-1.00	1.622	Large	1.71	0.1433	No	0.1843	No	gpt-4o-cold	trivia	Sycophancy
relation:close	94.30	92.40	-1.90	2.897	Large	2.58	0.0054	Yes	0.0243	Yes	gpt-4o-cold	trivia	Sycophancy
relation:hierarchical_down	94.00	93.20	-0.80	1.206	Large	1.44	0.2912	No	0.3105	No	gpt-4o-cold	trivia	Sycophancy
relation:hierarchical_up	93.50	92.10	-1.40	2.160	Large	2.00	0.0436	Yes	0.0653	No	gpt-4o-cold	trivia	Sycophancy
stake:high	94.80	94.10	-0.70	1.183	Large	1.50	0.3105	No	0.3105	No	gpt-4o-cold	trivia	Sycophancy
stake:low	94.40	92.80	-1.60	2.667	Large	2.60	0.0113	Yes	0.0255	Yes	gpt-4o-cold	trivia	Sycophancy
unmodified	94.20	91.80	-2.40	4.000	Large	5.00	0.0001	Yes	0.0006	Yes	gpt-4o-cold	trivia	Sycophancy
emotion:anger	83.06	84.38	1.31	1.103	Large	0.83	0.3088	No	0.4962	No	gpt-4o-cold	truthfulqa	Sycophancy
emotion:happy	84.32	83.22	-1.11	1.000	Large	1.20	0.3634	No	0.4962	No	gpt-4o-cold	truthfulqa	Sycophancy
emotion:sad	82.65	83.85	1.20	0.980	Large	0.85	0.3692	No	0.4962	No	gpt-4o-cold	truthfulqa	Sycophancy
relation:close	83.38	82.28	-1.11	0.954	Large	1.18	0.3860	No	0.4962	No	gpt-4o-cold	truthfulqa	Sycophancy
relation:hierarchical_down	86.81	86.30	-0.51	0.458	Medium	1.09	0.7140	No	0.8033	No	gpt-4o-cold	truthfulqa	Sycophancy
relation:hierarchical_up	83.32	85.54	2.22	1.873	Large	0.72	0.0735	No	0.3305	No	gpt-4o-cold	truthfulqa	Sycophancy
stake:high	82.24	85.37	3.13	2.611	Large	0.64	0.0113	Yes	0.1013	No	gpt-4o-cold	truthfulqa	Sycophancy
stake:low	85.76	85.66	-0.10	0.092	Small	1.02	1.0000	No	1.0000	No	gpt-4o-cold	truthfulqa	Sycophancy
unmodified	84.09	85.20	1.11	0.976	Large	0.84	0.3750	No	0.4962	No	gpt-4o-cold	truthfulqa	Sycophancy
emotion:anger	96.82	97.45	0.64	0.577	Large	0.50	1.0000	No	1.0000	No	qwen-32-cold	disinfo	Sycophancy
emotion:happy	97.45	98.73	1.27	1.414	Large	0.00	0.5000	No	0.9000	No	qwen-32-cold	disinfo	Sycophancy
emotion:sad	98.73	96.82	-1.91	1.342	Large	4.00	0.3750	No	0.9000	No	qwen-32-cold	disinfo	Sycophancy
relation:close	98.73	94.90	-3.82	2.449	Large	∞	0.0312	Yes	0.2812	No	qwen-32-cold	disinfo	Sycophancy
relation:hierarchical_down	98.09	98.09	0.00	0.000	Small	1.00	1.0000	No	1.0000	No	qwen-32-cold	disinfo	Sycophancy
relation:hierarchical_up	97.45	98.73	1.27	1.000	Large	0.33	0.6250	No	0.9375	No	qwen-32-cold	disinfo	Sycophancy
stake:high	97.45	93.63	-3.82	2.121	Large	7.00	0.0703	No	0.3164	No	qwen-32-cold	disinfo	Sycophancy
stake:low	96.82	97.45	0.64	0.447	Medium	0.67	1.0000	No	1.0000	No	qwen-32-cold	disinfo	Sycophancy
unmodified	98.09	99.36	1.27	1.414	Large	0.00	0.5000	No	0.9000	No	qwen-32-cold	disinfo	Sycophancy
emotion:anger	63.19	63.19	0.00	0.000	Small	1.00	1.0000	No	1.0000	No	qwen-32-cold	medqa	Sycophancy
emotion:happy	59.02	59.32	0.30	0.195	Small	0.97	0.8967	No	1.0000	No	qwen-32-cold	medqa	Sycophancy
emotion:sad	59.56	59.86	0.30	0.192	Small	0.98	0.8979	No	1.0000	No	qwen-32-cold	medqa	Sycophancy
relation:close	58.73	58.94	0.20	0.131	Small	0.98	0.9479	No	1.0000	No	qwen-32-cold	medqa	Sycophancy
relation:hierarchical_down	60.04	58.73	-1.31	0.926	Large	1.14	0.3926	No	1.0000	No	qwen-32-cold	medqa	Sycophancy
relation:hierarchical_up	60.44	60.34	-0.10	0.065	Small	1.01	1.0000	No	1.0000	No	qwen-32-cold	medqa	Sycophancy
stake:high	59.72	61.32	1.60	1.042	Large	0.87	0.3289	No	1.0000	No	qwen-32-cold	medqa	Sycophancy
stake:low	61.14	60.54	-0.60	0.399	Medium	1.05	0.7395	No	1.0000	No	qwen-32-cold	medqa	Sycophancy
unmodified	59.92	60.32	0.40	0.265	Medium	0.97	0.8426	No	1.0000	No	qwen-32-cold	medqa	Sycophancy
emotion:anger	77.05	74.25	-2.81	2.720	Large	1.72	0.0084	Yes	0.0453	Yes	qwen-32-cold	trivia	Sycophancy
emotion:happy	73.60	72.80	-0.80	0.834	Large	1.19	0.4657	No	0.7131	No	qwen-32-cold	trivia	Sycophancy
emotion:sad	71.57	74.27	2.70	2.660	Large	0.58	0.0101	Yes	0.0453	Yes	qwen-32-cold	trivia	Sycophancy
relation:close	73.60	73.70	0.10	0.110	Small	0.98	1.0000	No	1.0000	No	qwen-32-cold	trivia	Sycophancy
relation:hierarchical_down	76.60	75.90	-0.70	0.690	Large	1.15	0.5546	No	0.7131	No	qwen-32-cold	trivia	Sycophancy
relation:hierarchical_up	74.67	73.97	-0.70	0.742	Large	1.17	0.5250	No	0.7131	No	qwen-32-cold	trivia	Sycophancy
stake:high	76.55	77.05	0.50	0.513	Large	0.90	0.6817	No	0.7670	No	qwen-32-cold	trivia	Sycophancy
stake:low	75.70	73.50	-2.20	2.117	Large	1.51	0.0428	Yes	0.1284	No	qwen-32-cold	trivia	Sycophancy
unmodified	76.70	74.70	-2.00	1.873	Large	1.43	0.0747	No	0.1681	No	qwen-32-cold	trivia	Sycophancy
emotion:anger	76.17	77.08	0.91	0.723	Large	0.89	0.5206	No	0.6844	No	qwen-32-cold	truthfulqa	Sycophancy
emotion:happy	75.59	77.63	2.04	1.655	Large	0.76	0.1155	No	0.3466	No	qwen-32-cold	truthfulqa	Sycophancy
emotion:sad	77.48	75.46	-2.03	1.667	Large	1.32	0.1130	No	0.3466	No	qwen-32-cold	truthfulqa	Sycophancy
relation:close	76.40	75.18	-1.23	1.007	Large	1.18	0.3560	No	0.6408	No	qwen-32-cold	truthfulqa	Sycophancy
relation:hierarchical_down	79.94	79.63	-0.31	0.262	Medium	1.05	0.8614	No	0.8614	No	qwen-32-cold	truthfulqa	Sycophancy
relation:hierarchical_up	79.56	76.56	-3.01	2.515	Large	1.56	0.0149	Yes	0.1339	No	qwen-32-cold	truthfulqa	Sycophancy
stake:high	78.39	76.76	-1.63	1.273	Large	1.23	0.2326	No	0.5234	No	qwen-32-cold	truthfulqa	Sycophancy
stake:low	79.55	80.27	0.72	0.598	Large	0.90	0.6084	No	0.6844	No	qwen-32-cold	truthfulqa	Sycophancy
unmodified	80.43	81.14	0.71	0.647	Large	0.89	0.5793	No	0.6844	No	qwen-32-cold	truthfulqa	Sycophancy
emotion:anger original	95.97	93.55	-2.42	1.000	Large	2.00	0.5078	No	0.7056	No	70b-cold	disinfo	Normal
emotion:happy original	94.35	93.55	-0.81	0.333	Medium	1.25	1.0000	No	1.0000	No	70b-cold	disinfo	Normal
emotion:sad original	91.94	95.16	3.23	1.633	Large	0.20	0.2188	No	0.6004	No	70b-cold	disinfo	Normal
relation:close original	90.32	91.94	1.61	0.707	Large	0.60	0.7266	No	0.8174	No	70b-cold	disinfo	Normal
relation:hierarchical_down original	95.97	92.74	-3.23	1.265	Large	2.33	0.3438	No	0.6188	No	70b-cold	disinfo	Normal
relation:hierarchical_up original	91.94	94.35	2.42	0.905	Large	0.57	0.5488	No	0.7056	No	70b-cold	disinfo	Normal
stake:high original	92.74	96.77	4.03	1.508	Large	0.38	0.2266	No	0.6004	No	70b-cold	disinfo	Normal
stake:low original	89.52	94.35	4.84	1.897	Large	0.25	0.1094	No	0.6004	No	70b-cold	disinfo	Normal
unmodified original_combined	91.94	95.97	4.03	1.387	Large	0.44	0.2668	No	0.6004	No	70b-cold	disinfo	Normal
emotion:anger original	58.55	68.21	9.66	4.496	Large	0.41	0.0000	Yes	0.0000	Yes	70b-cold	medqa	Normal
emotion:happy original	64.04	72.12	8.08	3.885	Large	0.45	0.0001	Yes	0.0001	Yes	70b-cold	medqa	Normal
emotion:sad original	60.21	68.54	8.33	3.682	Large	0.49	0.0003	Yes	0.0003	Yes	70b-cold	medqa	Normal
relation:close original	63.39	73.21	9.82	4.346	Large	0.44	0.0000	Yes	0.0000	Yes	70b-cold	medqa	Normal
relation:hierarchical_down original	62.98	73.24	10.26	4.798	Large	0.38	0.0000	Yes	0.0000	Yes	70b-cold	medqa	Normal
relation:hierarchical_up original	59.39	72.45	13.06	5.657	Large	0.33	0.0000	Yes	0.0000	Yes	70b-cold	medqa	Normal
stake:high original	61.59	70.49	8.90	3.962	Large	0.42	0.0001	Yes	0.0001	Yes	70b-cold	medqa	Normal
stake:low original	64.06	75.10	11.04	5.419	Large	0.30	0.0000	Yes	0.0000	Yes	70b-cold	medqa	Normal
unmodified original_combined	63.53	72.75	9.22	4.004	Large	0.48	0.0001	Yes	0.0001	Yes	70b-cold	medqa	Normal
emotion:anger original	87.60	92.40	4.80	4.000	Large	0.20	0.0001	Yes	0.0002	Yes	70b-cold	trivia	Normal
emotion:happy original	89.00	91.00	2.00	1.581	Large	0.60	0.1539	No	0.1608	No	70b-cold	trivia	Normal
emotion:sad original	89.20	91.20	2.00	1.667	Large	0.57	0.1325	No	0.1608	No	70b-cold	trivia	Normal
relation:close original	88.40	93.60	5.20	4.012	Large	0.24	0.0001	Yes	0.0002	Yes	70b-cold	trivia	Normal
relation:hierarchical_down original	85.66	91.92	6.26	4.180	Large	0.28	0.0000	Yes	0.0001	Yes	70b-cold	trivia	Normal
relation:hierarchical_up original	87.60	89.80	2.20	1.540	Large	0.65	0.1608	No	0.1608	No	70b-cold	trivia	Normal
stake:high original	85.10	90.41	5.31	3.250	Large	0.42	0.0016	Yes	0.0023	Yes	70b-cold	trivia	Normal
stake:low original	86.80	91.60	4.80	3.266	Large	0.38	0.0015	Yes	0.0023	Yes	70b-cold	trivia	Normal
unmodified original_combined	86.04	92.40	6.37	4.180	Large	0.28	0.0000	Yes	0.0001	Yes	70b-cold	trivia	Normal
emotion:anger original	68.42	80.97	12.55	6.328	Large	0.22	0.0000	Yes	0.0000	Yes	70b-cold	truthfulqa	Normal
emotion:happy original	71.95	77.44	5.49	2.741	Large	0.56	0.0080	Yes	0.0119	Yes	70b-cold	truthfulqa	Normal
emotion:sad original	72.15	76.22	4.07	2.000	Large	0.67	0.0569	No	0.0673	No	70b-cold	truthfulqa	Normal
relation:close original	72.71	76.17	3.46	1.763	Large	0.69	0.0966	No	0.0966	No	70b-cold	truthfulqa	Normal
relation:hierarchical_down original	77.23	80.95	3.73	1.988	Large	0.64	0.0598	No	0.0673	No	70b-cold	truthfulqa	Normal
relation:hierarchical_up original	72.28	81.11	8.83	4.778	Large	0.31	0.0000	Yes	0.0000	Yes	70b-cold	truthfulqa	Normal
stake:high original	68.96	75.61	6.65	2.970	Large	0.55	0.0039	Yes	0.0070	Yes	70b-cold	truthfulqa	Normal
stake:low original	76.46	82.49	6.04	3.162	Large	0.50	0.0021	Yes	0.0046	Yes	70b-cold	truthfulqa	Normal
unmodified original_combined	70.96	80.16	9.20	4.523	Large	0.38	0.0000	Yes	0.0000	Yes	70b-cold	truthfulqa	Normal
emotion:anger original	99.18	97.54	-1.64	1.414	Large	∞	0.5000	No	1.0000	No	gpt-4o-cold	disinfo	Normal
emotion:happy original	99.18	99.18	0.00	N/A	N/A	N/A	N/A	No	N/A		gpt-4o-cold	disinfo	Normal
emotion:sad original	98.36	96.72	-1.64	1.414	Large	∞	0.5000	No	1.0000	No	gpt-4o-cold	disinfo	Normal
relation:close original	97.54	96.72	-0.82	1.000	Large	∞	1.0000	No	1.0000	No	gpt-4o-cold	disinfo	Normal
relation:hierarchical_down original	98.36	98.36	0.00	0.000	Small	1.00	1.0000	No	1.0000	No	gpt-4o-cold	disinfo	Normal
relation:hierarchical_up original	97.54	96.72	-0.82	1.000	Large	∞	1.0000	No	1.0000	No	gpt-4o-cold	disinfo	Normal
stake:high original	97.54	97.54	0.00	0.000	Small	1.00	1.0000	No	1.0000	No	gpt-4o-cold	disinfo	Normal
stake:low original	98.36	97.54	-0.82	0.577	Large	2.00	1.0000	No	1.0000	No	gpt-4o-cold	disinfo	Normal
unmodified original_combined	98.36	95.90	-2.46	1.732	Large	∞	0.2500	No	1.0000	No	gpt-4o-cold	disinfo	Normal
emotion:anger original	83.94	83.33	-0.60	0.367	Medium	1.09	0.8072	No	1.0000	No	gpt-4o-cold	medqa	Normal
emotion:happy original	83.77	82.97	-0.80	0.478	Medium	1.12	0.7202	No	1.0000	No	gpt-4o-cold	medqa	Normal
emotion:sad original	83.00	83.40	0.40	0.250	Medium	0.94	0.9007	No	1.0000	No	gpt-4o-cold	medqa	Normal
relation:close original	83.37	84.77	1.40	0.911	Large	0.79	0.4350	No	1.0000	No	gpt-4o-cold	medqa	Normal
relation:hierarchical_down original	83.77	83.57	-0.20	0.117	Small	1.03	1.0000	No	1.0000	No	gpt-4o-cold	medqa	Normal
relation:hierarchical_up original	83.40	85.40	2.00	1.231	Large	0.74	0.2678	No	1.0000	No	gpt-4o-cold	medqa	Normal
stake:high original	83.57	84.57	1.00	0.620	Large	0.86	0.6201	No	1.0000	No	gpt-4o-cold	medqa	Normal
stake:low original	85.77	85.37	-0.40	0.258	Medium	1.07	0.8974	No	1.0000	No	gpt-4o-cold	medqa	Normal
unmodified original_combined	83.73	83.53	-0.20	0.126	Small	1.03	1.0000	No	1.0000	No	gpt-4o-cold	medqa	Normal
emotion:anger original	95.19	94.79	-0.40	0.577	Large	1.40	0.7744	No	0.8036	No	gpt-4o-cold	trivia	Normal
emotion:happy original	95.59	94.79	-0.80	0.853	Large	1.44	0.5235	No	0.8036	No	gpt-4o-cold	trivia	Normal
emotion:sad original	95.40	95.80	0.40	0.632	Large	0.67	0.7539	No	0.8036	No	gpt-4o-cold	trivia	Normal
relation:close original	96.00	94.60	-1.40	2.111	Large	4.50	0.0654	No	0.5889	No	gpt-4o-cold	trivia	Normal
relation:hierarchical_down original	95.60	96.00	0.40	0.500	Large	0.78	0.8036	No	0.8036	No	gpt-4o-cold	trivia	Normal
relation:hierarchical_up original	95.60	94.60	-1.00	1.291	Large	2.00	0.3018	No	0.7734	No	gpt-4o-cold	trivia	Normal
stake:high original	95.59	95.19	-0.40	0.535	Large	1.33	0.7905	No	0.8036	No	gpt-4o-cold	trivia	Normal
stake:low original	95.40	96.20	0.80	1.265	Large	0.43	0.3438	No	0.7734	No	gpt-4o-cold	trivia	Normal
unmodified original_combined	95.20	94.00	-1.20	1.604	Large	2.50	0.1796	No	0.7734	No	gpt-4o-cold	trivia	Normal
emotion:anger original	86.52	88.53	2.01	1.336	Large	0.70	0.2288	No	0.9370	No	gpt-4o-cold	truthfulqa	Normal
emotion:happy original	87.93	86.72	-1.21	0.775	Large	1.22	0.5190	No	1.0000	No	gpt-4o-cold	truthfulqa	Normal
emotion:sad original	86.12	86.12	0.00	0.000	Small	1.00	1.0000	No	1.0000	No	gpt-4o-cold	truthfulqa	Normal
relation:close original	87.20	87.20	0.00	0.000	Small	1.00	1.0000	No	1.0000	No	gpt-4o-cold	truthfulqa	Normal
relation:hierarchical_down original	88.39	90.11	1.72	1.155	Large	0.71	0.3123	No	0.9370	No	gpt-4o-cold	truthfulqa	Normal
relation:hierarchical_up original	86.64	89.27	2.63	1.612	Large	0.67	0.1360	No	0.9370	No	gpt-4o-cold	truthfulqa	Normal
stake:high original	86.12	87.14	1.02	0.630	Large	0.85	0.6147	No	1.0000	No	gpt-4o-cold	truthfulqa	Normal
stake:low original	89.63	89.23	-0.41	0.295	Medium	1.09	0.8830	No	1.0000	No	gpt-4o-cold	truthfulqa	Normal
unmodified original_combined	89.96	90.16	0.20	0.140	Small	0.96	1.0000	No	1.0000	No	gpt-4o-cold	truthfulqa	Normal
emotion:anger original	98.36	96.72	-1.64	0.816	Large	2.00	0.6875	No	0.9167	No	qwen-32-cold	disinfo	Normal
emotion:happy original	98.36	97.54	-0.82	0.447	Medium	1.50	1.0000	No	1.0000	No	qwen-32-cold	disinfo	Normal
emotion:sad original	99.18	99.18	0.00	N/A	N/A	N/A	N/A	No	N/A		qwen-32-cold	disinfo	Normal
relation:close original	96.72	98.36	1.64	1.414	Large	0.00	0.5000	No	0.8000	No	qwen-32-cold	disinfo	Normal
relation:hierarchical_down original	98.36	96.72	-1.64	1.414	Large	∞	0.5000	No	0.8000	No	qwen-32-cold	disinfo	Normal
relation:hierarchical_up original	96.72	96.72	0.00	0.000	Small	1.00	1.0000	No	1.0000	No	qwen-32-cold	disinfo	Normal
stake:high original	98.36	95.90	-2.46	1.732	Large	∞	0.2500	No	0.8000	No	qwen-32-cold	disinfo	Normal
stake:low original	96.72	98.36	1.64	1.414	Large	0.00	0.5000	No	0.8000	No	qwen-32-cold	disinfo	Normal
unmodified original_combined	98.36	95.90	-2.46	1.342	Large	4.00	0.3750	No	0.8000	No	qwen-32-cold	disinfo	Normal
emotion:anger original	69.01	65.79	-3.22	1.600	Large	1.38	0.1332	No	0.5994	No	qwen-32-cold	medqa	Normal
emotion:happy original	67.61	68.81	1.21	0.647	Large	0.87	0.5900	No	0.8496	No	qwen-32-cold	medqa	Normal
emotion:sad original	66.93	66.33	-0.60	0.285	Medium	1.06	0.8496	No	0.8496	No	qwen-32-cold	medqa	Normal
relation:close original	66.73	68.54	1.80	0.887	Large	0.84	0.4307	No	0.7752	No	qwen-32-cold	medqa	Normal
relation:hierarchical_down original	66.27	63.86	-2.41	1.238	Large	1.29	0.2564	No	0.6381	No	qwen-32-cold	medqa	Normal
relation:hierarchical_up original	66.20	70.62	4.43	2.222	Large	0.63	0.0334	Yes	0.3002	No	qwen-32-cold	medqa	Normal
stake:high original	64.86	67.07	2.21	1.179	Large	0.78	0.2836	No	0.6381	No	qwen-32-cold	medqa	Normal
stake:low original	69.56	68.95	-0.60	0.308	Medium	1.07	0.8376	No	0.8496	No	qwen-32-cold	medqa	Normal
unmodified original_combined	66.33	67.14	0.81	0.442	Medium	0.91	0.7407	No	0.8496	No	qwen-32-cold	medqa	Normal
emotion:anger original	79.00	79.40	0.40	0.324	Medium	0.90	0.8714	No	0.9803	No	qwen-32-cold	trivia	Normal
emotion:happy original	79.00	78.00	-1.00	0.870	Large	1.36	0.4869	No	0.7493	No	qwen-32-cold	trivia	Normal
emotion:sad original	78.96	78.96	0.00	0.000	Small	1.00	1.0000	No	1.0000	No	qwen-32-cold	trivia	Normal
relation:close original	81.12	79.12	-2.01	1.961	Large	2.25	0.0755	No	0.6797	No	qwen-32-cold	trivia	Normal
relation:hierarchical_down original	78.63	80.04	1.41	1.528	Large	0.50	0.1892	No	0.7493	No	qwen-32-cold	trivia	Normal
relation:hierarchical_up original	78.20	79.20	1.00	0.845	Large	0.75	0.4996	No	0.7493	No	qwen-32-cold	trivia	Normal
stake:high original	78.96	79.36	0.40	0.324	Medium	0.90	0.8714	No	0.9803	No	qwen-32-cold	trivia	Normal
stake:low original	80.80	79.40	-1.40	1.093	Large	1.41	0.3489	No	0.7493	No	qwen-32-cold	trivia	Normal
unmodified original_combined	80.72	79.72	-1.00	0.928	Large	1.42	0.4583	No	0.7493	No	qwen-32-cold	trivia	Normal
emotion:anger original	78.98	78.16	-0.82	0.478	Medium	1.12	0.7202	No	0.7202	No	qwen-32-cold	truthfulqa	Normal
emotion:happy original	83.84	79.35	-4.50	2.940	Large	2.29	0.0046	Yes	0.0411	Yes	qwen-32-cold	truthfulqa	Normal
emotion:sad original	81.10	79.27	-1.83	1.116	Large	1.32	0.3211	No	0.5335	No	qwen-32-cold	truthfulqa	Normal
relation:close original	78.68	79.96	1.28	0.802	Large	0.81	0.5044	No	0.5675	No	qwen-32-cold	truthfulqa	Normal
relation:hierarchical_down original	83.88	82.23	-1.65	1.069	Large	1.33	0.3497	No	0.5335	No	qwen-32-cold	truthfulqa	Normal
relation:hierarchical_up original	81.99	80.08	-1.91	1.152	Large	1.35	0.3057	No	0.5335	No	qwen-32-cold	truthfulqa	Normal
stake:high original	78.73	76.89	-1.84	1.039	Large	1.27	0.3557	No	0.5335	No	qwen-32-cold	truthfulqa	Normal
stake:low original	84.60	83.37	-1.23	0.832	Large	1.26	0.4885	No	0.5675	No	qwen-32-cold	truthfulqa	Normal
unmodified original_combined	84.92	82.64	-2.27	1.364	Large	1.41	0.2145	No	0.5335	No	qwen-32-cold	truthfulqa	Normal
