# Supplementary material for: Training language models to be warm can reduce accuracy and increase sycophancy
Source: Nature. 2026 Apr 29;652(8112):1159–65. doi: 10.1038/s41586-026-10410-0 (PMC13128435; doi:10.1038/s41586-026-10410-0)
Supplement: Supplementary file 7 — Source Data Fig. 5 [file 41586_2026_10410_MOESM7_ESM.zip › source_data_resupplied Fig. 5/fig-5-sys-prompting.csv]

Amendment_type	Original Accuracy (%)	System Prompt Accuracy (%)	Raw Diff (pp)	Cohen's g	g Effect Size	Odds Ratio	p-value	Significant (p < 0.05)	p-value (FDR corrected)	Significant (FDR)	Model	Dataset	Test_Type
emotion:anger	90.8	89.66	-1.15	0.426	Medium	1.2	0.8318	No	0.9358	No	llama-70b-sys-prompt	disinfo	Sycophancy
emotion:anger	89.87	88.61	-1.27	0.426	Medium	1.20	0.8318	No	0.9358	No	70b-sys-prompt	disinfo	Sycophancy
emotion:happy	87.97	89.24	1.27	0.535	Large	0.75	0.7905	No	0.9358	No	70b-sys-prompt	disinfo	Sycophancy
emotion:sad	93.04	89.87	-3.16	1.291	Large	2.00	0.3018	No	0.9053	No	70b-sys-prompt	disinfo	Sycophancy
relation:close	83.54	85.44	1.90	0.600	Large	0.79	0.6900	No	0.9358	No	70b-sys-prompt	disinfo	Sycophancy
relation:hierarchical_down	94.30	93.67	-0.63	0.333	Medium	1.25	1.0000	No	1.0000	No	70b-sys-prompt	disinfo	Sycophancy
relation:hierarchical_up	91.14	93.04	1.90	0.775	Large	0.67	0.6072	No	0.9358	No	70b-sys-prompt	disinfo	Sycophancy
stake:high	91.77	81.65	-10.13	3.266	Large	5.00	0.0015	Yes	0.0139	Yes	70b-sys-prompt	disinfo	Sycophancy
stake:low	92.41	93.67	1.27	0.500	Large	0.78	0.8036	No	0.9358	No	70b-sys-prompt	disinfo	Sycophancy
unmodified	91.77	87.97	-3.80	1.342	Large	1.86	0.2632	No	0.9053	No	70b-sys-prompt	disinfo	Sycophancy
emotion:anger	50.94	39.16	-11.77	6.406	Large	2.24	0.0000	Yes	0.0000	Yes	70b-sys-prompt	medqa	Sycophancy
emotion:happy	48.47	45.31	-3.16	1.650	Large	1.22	0.1115	No	0.1433	No	70b-sys-prompt	medqa	Sycophancy
emotion:sad	46.30	37.35	-8.95	4.748	Large	1.77	0.0000	Yes	0.0000	Yes	70b-sys-prompt	medqa	Sycophancy
relation:close	44.51	39.66	-4.85	2.656	Large	1.36	0.0093	Yes	0.0167	Yes	70b-sys-prompt	medqa	Sycophancy
relation:hierarchical_down	48.87	45.12	-3.75	2.073	Large	1.28	0.0438	Yes	0.0657	No	70b-sys-prompt	medqa	Sycophancy
relation:hierarchical_up	45.09	43.82	-1.27	0.707	Large	1.09	0.5169	No	0.5169	No	70b-sys-prompt	medqa	Sycophancy
stake:high	45.15	42.33	-2.82	1.461	Large	1.19	0.1608	No	0.1809	No	70b-sys-prompt	medqa	Sycophancy
stake:low	48.48	42.92	-5.56	3.107	Large	1.45	0.0022	Yes	0.0051	Yes	70b-sys-prompt	medqa	Sycophancy
unmodified	49.24	42.48	-6.76	3.787	Large	1.54	0.0002	Yes	0.0005	Yes	70b-sys-prompt	medqa	Sycophancy
emotion:anger	81.20	83.30	2.10	1.676	Large	0.76	0.1102	No	0.1416	No	70b-sys-prompt	trivia	Sycophancy
emotion:happy	80.60	81.60	1.00	0.758	Large	0.89	0.4952	No	0.4952	No	70b-sys-prompt	trivia	Sycophancy
emotion:sad	81.90	80.30	-1.60	1.234	Large	1.21	0.2471	No	0.2780	No	70b-sys-prompt	trivia	Sycophancy
relation:close	79.00	81.80	2.80	2.111	Large	0.73	0.0415	Yes	0.0623	No	70b-sys-prompt	trivia	Sycophancy
relation:hierarchical_down	80.00	86.90	6.90	5.542	Large	0.38	0.0000	Yes	0.0000	Yes	70b-sys-prompt	trivia	Sycophancy
relation:hierarchical_up	81.48	84.58	3.10	2.611	Large	0.64	0.0113	Yes	0.0203	Yes	70b-sys-prompt	trivia	Sycophancy
stake:high	77.52	83.27	5.75	4.214	Large	0.53	0.0000	Yes	0.0001	Yes	70b-sys-prompt	trivia	Sycophancy
stake:low	79.90	84.60	4.70	3.775	Large	0.53	0.0002	Yes	0.0004	Yes	70b-sys-prompt	trivia	Sycophancy
unmodified	77.98	85.89	7.91	6.006	Large	0.37	0.0000	Yes	0.0000	Yes	70b-sys-prompt	trivia	Sycophancy
emotion:anger	70.29	67.27	-3.02	1.961	Large	1.29	0.0578	No	0.1323	No	70b-sys-prompt	truthfulqa	Sycophancy
emotion:happy	63.87	66.40	2.53	1.659	Large	0.80	0.1110	No	0.1665	No	70b-sys-prompt	truthfulqa	Sycophancy
emotion:sad	65.79	64.37	-1.42	0.923	Large	1.13	0.3914	No	0.4603	No	70b-sys-prompt	truthfulqa	Sycophancy
relation:close	63.20	66.33	3.13	1.934	Large	0.78	0.0611	No	0.1323	No	70b-sys-prompt	truthfulqa	Sycophancy
relation:hierarchical_down	68.05	70.89	2.84	1.854	Large	0.78	0.0735	No	0.1323	No	70b-sys-prompt	truthfulqa	Sycophancy
relation:hierarchical_up	69.48	69.79	0.31	0.200	Medium	0.97	0.8940	No	0.8940	No	70b-sys-prompt	truthfulqa	Sycophancy
stake:high	63.41	64.86	1.46	0.889	Large	0.89	0.4091	No	0.4603	No	70b-sys-prompt	truthfulqa	Sycophancy
stake:low	66.26	70.52	4.26	2.832	Large	0.68	0.0056	Yes	0.0315	Yes	70b-sys-prompt	truthfulqa	Sycophancy
unmodified	67.10	71.23	4.12	2.758	Large	0.69	0.0070	Yes	0.0315	Yes	70b-sys-prompt	truthfulqa	Sycophancy
emotion:anger	98.73	88.54	-10.19	4.000	Large	∞	0.0000	Yes	0.0003	Yes	gpt-4o-sys-prompt	disinfo	Sycophancy
emotion:happy	98.09	96.82	-1.27	0.707	Large	1.67	0.7266	No	0.8174	No	gpt-4o-sys-prompt	disinfo	Sycophancy
emotion:sad	98.73	97.45	-1.27	1.000	Large	3.00	0.6250	No	0.8036	No	gpt-4o-sys-prompt	disinfo	Sycophancy
relation:close	98.09	93.63	-4.46	2.333	Large	8.00	0.0391	Yes	0.1172	No	gpt-4o-sys-prompt	disinfo	Sycophancy
relation:hierarchical_down	99.36	98.73	-0.64	1.000	Large	∞	1.0000	No	1.0000	No	gpt-4o-sys-prompt	disinfo	Sycophancy
relation:hierarchical_up	98.09	96.82	-1.27	1.000	Large	3.00	0.6250	No	0.8036	No	gpt-4o-sys-prompt	disinfo	Sycophancy
stake:high	98.09	92.99	-5.10	2.828	Large	∞	0.0078	Yes	0.0352	Yes	gpt-4o-sys-prompt	disinfo	Sycophancy
stake:low	98.72	97.44	-1.28	1.414	Large	∞	0.5000	No	0.8036	No	gpt-4o-sys-prompt	disinfo	Sycophancy
unmodified	98.73	96.18	-2.55	2.000	Large	∞	0.1250	No	0.2812	No	gpt-4o-sys-prompt	disinfo	Sycophancy
emotion:anger	79.57	73.24	-6.33	4.700	Large	2.11	0.0000	Yes	0.0000	Yes	gpt-4o-sys-prompt	medqa	Sycophancy
emotion:happy	79.41	70.84	-8.58	6.462	Large	2.93	0.0000	Yes	0.0000	Yes	gpt-4o-sys-prompt	medqa	Sycophancy
emotion:sad	81.15	71.72	-9.43	7.184	Large	3.56	0.0000	Yes	0.0000	Yes	gpt-4o-sys-prompt	medqa	Sycophancy
relation:close	78.19	71.91	-6.29	4.812	Large	2.19	0.0000	Yes	0.0000	Yes	gpt-4o-sys-prompt	medqa	Sycophancy
relation:hierarchical_down	82.06	72.48	-9.58	7.141	Large	3.32	0.0000	Yes	0.0000	Yes	gpt-4o-sys-prompt	medqa	Sycophancy
relation:hierarchical_up	78.85	72.77	-6.07	4.657	Large	2.13	0.0000	Yes	0.0000	Yes	gpt-4o-sys-prompt	medqa	Sycophancy
stake:high	80.02	71.95	-8.07	6.325	Large	3.00	0.0000	Yes	0.0000	Yes	gpt-4o-sys-prompt	medqa	Sycophancy
stake:low	79.64	72.08	-7.56	5.606	Large	2.44	0.0000	Yes	0.0000	Yes	gpt-4o-sys-prompt	medqa	Sycophancy
unmodified	80.79	70.73	-10.06	7.802	Large	4.19	0.0000	Yes	0.0000	Yes	gpt-4o-sys-prompt	medqa	Sycophancy
emotion:anger	94.99	92.29	-2.70	4.117	Large	4.38	0.0000	Yes	0.0001	Yes	gpt-4o-sys-prompt	trivia	Sycophancy
emotion:happy	93.99	91.19	-2.80	3.960	Large	3.55	0.0001	Yes	0.0002	Yes	gpt-4o-sys-prompt	trivia	Sycophancy
emotion:sad	94.30	90.80	-3.50	5.000	Large	6.00	0.0000	Yes	0.0000	Yes	gpt-4o-sys-prompt	trivia	Sycophancy
relation:close	94.29	90.58	-3.71	5.286	Large	7.17	0.0000	Yes	0.0000	Yes	gpt-4o-sys-prompt	trivia	Sycophancy
relation:hierarchical_down	94.00	92.80	-1.20	1.852	Large	1.80	0.0884	No	0.0884	No	gpt-4o-sys-prompt	trivia	Sycophancy
relation:hierarchical_up	93.49	91.38	-2.10	3.000	Large	2.50	0.0038	Yes	0.0043	Yes	gpt-4o-sys-prompt	trivia	Sycophancy
stake:high	94.80	92.40	-2.40	4.000	Large	5.00	0.0001	Yes	0.0002	Yes	gpt-4o-sys-prompt	trivia	Sycophancy
stake:low	94.40	92.10	-2.30	3.355	Large	2.92	0.0011	Yes	0.0014	Yes	gpt-4o-sys-prompt	trivia	Sycophancy
unmodified	94.20	91.90	-2.30	3.781	Large	4.29	0.0002	Yes	0.0003	Yes	gpt-4o-sys-prompt	trivia	Sycophancy
emotion:anger	83.05	74.57	-8.48	6.683	Large	3.27	0.0000	Yes	0.0000	Yes	gpt-4o-sys-prompt	truthfulqa	Sycophancy
emotion:happy	84.34	74.34	-10.00	7.707	Large	4.00	0.0000	Yes	0.0000	Yes	gpt-4o-sys-prompt	truthfulqa	Sycophancy
emotion:sad	82.60	72.94	-9.66	7.589	Large	4.00	0.0000	Yes	0.0000	Yes	gpt-4o-sys-prompt	truthfulqa	Sycophancy
relation:close	83.40	73.58	-9.82	7.598	Large	3.94	0.0000	Yes	0.0000	Yes	gpt-4o-sys-prompt	truthfulqa	Sycophancy
relation:hierarchical_down	86.81	79.55	-7.26	6.111	Large	3.22	0.0000	Yes	0.0000	Yes	gpt-4o-sys-prompt	truthfulqa	Sycophancy
relation:hierarchical_up	83.22	78.36	-4.85	4.057	Large	2.04	0.0001	Yes	0.0001	Yes	gpt-4o-sys-prompt	truthfulqa	Sycophancy
stake:high	82.29	74.90	-7.39	6.021	Large	2.97	0.0000	Yes	0.0000	Yes	gpt-4o-sys-prompt	truthfulqa	Sycophancy
stake:low	85.76	79.09	-6.67	5.745	Large	3.00	0.0000	Yes	0.0000	Yes	gpt-4o-sys-prompt	truthfulqa	Sycophancy
unmodified	84.16	76.39	-7.77	6.579	Large	3.57	0.0000	Yes	0.0000	Yes	gpt-4o-sys-prompt	truthfulqa	Sycophancy
emotion:anger	96.82	86.62	-10.19	3.771	Large	17.00	0.0001	Yes	0.0004	Yes	qwen-32-sys-prompt	disinfo	Sycophancy
emotion:happy	97.45	91.72	-5.73	3.000	Large	∞	0.0039	Yes	0.0059	Yes	qwen-32-sys-prompt	disinfo	Sycophancy
emotion:sad	98.73	94.27	-4.46	2.333	Large	8.00	0.0391	Yes	0.0439	Yes	qwen-32-sys-prompt	disinfo	Sycophancy
relation:close	98.73	83.44	-15.29	4.536	Large	13.00	0.0000	Yes	0.0000	Yes	qwen-32-sys-prompt	disinfo	Sycophancy
relation:hierarchical_down	98.09	92.99	-5.10	2.530	Large	9.00	0.0215	Yes	0.0276	Yes	qwen-32-sys-prompt	disinfo	Sycophancy
relation:hierarchical_up	97.45	90.45	-7.01	3.317	Large	∞	0.0010	Yes	0.0018	Yes	qwen-32-sys-prompt	disinfo	Sycophancy
stake:high	97.45	85.99	-11.46	4.025	Large	19.00	0.0000	Yes	0.0002	Yes	qwen-32-sys-prompt	disinfo	Sycophancy
stake:low	96.82	96.82	0.00	0.000	Small	1.00	1.0000	No	1.0000	No	qwen-32-sys-prompt	disinfo	Sycophancy
unmodified	98.09	90.45	-7.64	3.464	Large	∞	0.0005	Yes	0.0011	Yes	qwen-32-sys-prompt	disinfo	Sycophancy
emotion:anger	63.09	50.55	-12.54	7.679	Large	2.79	0.0000	Yes	0.0000	Yes	qwen-32-sys-prompt	medqa	Sycophancy
emotion:happy	58.89	44.82	-14.07	8.137	Large	2.79	0.0000	Yes	0.0000	Yes	qwen-32-sys-prompt	medqa	Sycophancy
emotion:sad	59.68	46.54	-13.14	8.017	Large	2.93	0.0000	Yes	0.0000	Yes	qwen-32-sys-prompt	medqa	Sycophancy
relation:close	58.81	45.52	-13.29	8.033	Large	2.91	0.0000	Yes	0.0000	Yes	qwen-32-sys-prompt	medqa	Sycophancy
relation:hierarchical_down	60.00	52.36	-7.64	5.055	Large	2.01	0.0000	Yes	0.0000	Yes	qwen-32-sys-prompt	medqa	Sycophancy
relation:hierarchical_up	60.40	49.35	-11.06	6.875	Large	2.51	0.0000	Yes	0.0000	Yes	qwen-32-sys-prompt	medqa	Sycophancy
stake:high	59.64	45.51	-14.13	8.397	Large	3.03	0.0000	Yes	0.0000	Yes	qwen-32-sys-prompt	medqa	Sycophancy
stake:low	61.04	52.81	-8.23	5.085	Large	1.92	0.0000	Yes	0.0000	Yes	qwen-32-sys-prompt	medqa	Sycophancy
unmodified	59.98	51.65	-8.32	5.260	Large	2.00	0.0000	Yes	0.0000	Yes	qwen-32-sys-prompt	medqa	Sycophancy
emotion:anger	76.98	67.27	-9.71	8.348	Large	6.11	0.0000	Yes	0.0000	Yes	qwen-32-sys-prompt	trivia	Sycophancy
emotion:happy	73.60	63.90	-9.70	7.842	Large	4.46	0.0000	Yes	0.0000	Yes	qwen-32-sys-prompt	trivia	Sycophancy
emotion:sad	71.57	62.96	-8.61	7.374	Large	4.44	0.0000	Yes	0.0000	Yes	qwen-32-sys-prompt	trivia	Sycophancy
relation:close	73.60	66.00	-7.60	6.881	Large	4.30	0.0000	Yes	0.0000	Yes	qwen-32-sys-prompt	trivia	Sycophancy
relation:hierarchical_down	76.60	70.80	-5.80	5.581	Large	3.32	0.0000	Yes	0.0000	Yes	qwen-32-sys-prompt	trivia	Sycophancy
relation:hierarchical_up	74.67	67.07	-7.61	7.118	Large	5.00	0.0000	Yes	0.0000	Yes	qwen-32-sys-prompt	trivia	Sycophancy
stake:high	76.55	68.94	-7.62	6.771	Large	4.04	0.0000	Yes	0.0000	Yes	qwen-32-sys-prompt	trivia	Sycophancy
stake:low	75.70	70.20	-5.50	5.419	Large	3.29	0.0000	Yes	0.0000	Yes	qwen-32-sys-prompt	trivia	Sycophancy
unmodified	76.70	67.40	-9.30	8.064	Large	5.65	0.0000	Yes	0.0000	Yes	qwen-32-sys-prompt	trivia	Sycophancy
emotion:anger	76.06	66.06	-10.00	7.240	Large	3.25	0.0000	Yes	0.0000	Yes	qwen-32-sys-prompt	truthfulqa	Sycophancy
emotion:happy	75.66	65.72	-9.94	6.795	Large	2.78	0.0000	Yes	0.0000	Yes	qwen-32-sys-prompt	truthfulqa	Sycophancy
emotion:sad	77.33	63.46	-13.87	9.053	Large	3.98	0.0000	Yes	0.0000	Yes	qwen-32-sys-prompt	truthfulqa	Sycophancy
relation:close	76.58	64.97	-11.61	7.982	Large	3.53	0.0000	Yes	0.0000	Yes	qwen-32-sys-prompt	truthfulqa	Sycophancy
relation:hierarchical_down	79.90	69.54	-10.36	7.323	Large	3.22	0.0000	Yes	0.0000	Yes	qwen-32-sys-prompt	truthfulqa	Sycophancy
relation:hierarchical_up	79.46	66.87	-12.59	8.714	Large	4.30	0.0000	Yes	0.0000	Yes	qwen-32-sys-prompt	truthfulqa	Sycophancy
stake:high	78.35	66.77	-11.59	8.061	Large	3.65	0.0000	Yes	0.0000	Yes	qwen-32-sys-prompt	truthfulqa	Sycophancy
stake:low	79.59	69.69	-9.90	7.333	Large	3.49	0.0000	Yes	0.0000	Yes	qwen-32-sys-prompt	truthfulqa	Sycophancy
unmodified	80.36	67.91	-12.45	9.406	Large	6.12	0.0000	Yes	0.0000	Yes	qwen-32-sys-prompt	truthfulqa	Sycophancy
emotion:anger original	95.97	94.35	-1.61	0.816	Large	2.00	0.6875	No	1.0000	No	70b-sys-prompt	disinfo	Normal
emotion:happy original	94.35	94.35	0.00	0.000	Small	1.00	1.0000	No	1.0000	No	70b-sys-prompt	disinfo	Normal
emotion:sad original	91.94	95.97	4.03	1.667	Large	0.29	0.1797	No	0.5391	No	70b-sys-prompt	disinfo	Normal
relation:close original	90.32	92.74	2.42	0.905	Large	0.57	0.5488	No	0.9879	No	70b-sys-prompt	disinfo	Normal
relation:hierarchical_down original	95.97	92.74	-3.23	1.155	Large	2.00	0.3877	No	0.8723	No	70b-sys-prompt	disinfo	Normal
relation:hierarchical_up original	91.94	91.94	0.00	0.000	Small	1.00	1.0000	No	1.0000	No	70b-sys-prompt	disinfo	Normal
stake:high original	92.74	91.94	-0.81	0.258	Medium	1.14	1.0000	No	1.0000	No	70b-sys-prompt	disinfo	Normal
stake:low original	89.52	97.58	8.06	2.500	Large	0.23	0.0213	Yes	0.1758	No	70b-sys-prompt	disinfo	Normal
unmodified original_combined	91.94	97.58	5.65	2.333	Large	0.12	0.0391	Yes	0.1758	No	70b-sys-prompt	disinfo	Normal
emotion:anger original	58.63	63.65	5.02	2.218	Large	0.67	0.0328	Yes	0.1476	No	70b-sys-prompt	medqa	Normal
emotion:happy original	64.14	62.91	-1.23	0.557	Large	1.11	0.6427	No	0.8263	No	70b-sys-prompt	medqa	Normal
emotion:sad original	60.37	58.94	-1.42	0.626	Large	1.12	0.5917	No	0.8263	No	70b-sys-prompt	medqa	Normal
relation:close original	64.11	66.73	2.62	1.163	Large	0.81	0.2831	No	0.6369	No	70b-sys-prompt	medqa	Normal
relation:hierarchical_down original	62.90	64.52	1.61	0.763	Large	0.86	0.5047	No	0.8263	No	70b-sys-prompt	medqa	Normal
relation:hierarchical_up original	59.31	65.38	6.07	2.652	Large	0.62	0.0101	Yes	0.0908	No	70b-sys-prompt	medqa	Normal
stake:high original	60.82	60.82	0.00	0.000	Small	1.00	1.0000	No	1.0000	No	70b-sys-prompt	medqa	Normal
stake:low original	64.06	68.47	4.42	1.930	Large	0.71	0.0651	No	0.1953	No	70b-sys-prompt	medqa	Normal
unmodified original_combined	63.45	63.86	0.40	0.166	Small	0.97	0.9341	No	1.0000	No	70b-sys-prompt	medqa	Normal
emotion:anger original	87.60	91.80	4.20	3.280	Large	0.32	0.0015	Yes	0.0026	Yes	70b-sys-prompt	trivia	Normal
emotion:happy original	89.00	88.80	-0.20	0.152	Small	1.05	1.0000	No	1.0000	No	70b-sys-prompt	trivia	Normal
emotion:sad original	89.20	91.60	2.40	2.058	Large	0.48	0.0576	No	0.0741	No	70b-sys-prompt	trivia	Normal
relation:close original	88.40	91.20	2.80	2.160	Large	0.50	0.0436	Yes	0.0653	No	70b-sys-prompt	trivia	Normal
relation:hierarchical_down original	85.37	90.78	5.41	3.641	Large	0.34	0.0004	Yes	0.0011	Yes	70b-sys-prompt	trivia	Normal
relation:hierarchical_up original	87.60	90.00	2.40	1.897	Large	0.54	0.0807	No	0.0908	No	70b-sys-prompt	trivia	Normal
stake:high original	85.05	91.72	6.67	4.296	Large	0.28	0.0000	Yes	0.0001	Yes	70b-sys-prompt	trivia	Normal
stake:low original	86.80	91.40	4.60	3.355	Large	0.34	0.0011	Yes	0.0024	Yes	70b-sys-prompt	trivia	Normal
unmodified original_combined	85.31	92.56	7.24	4.648	Large	0.25	0.0000	Yes	0.0000	Yes	70b-sys-prompt	trivia	Normal
emotion:anger original	68.29	73.37	5.08	2.311	Large	0.65	0.0261	Yes	0.1319	No	70b-sys-prompt	truthfulqa	Normal
emotion:happy original	72.21	72.21	0.00	0.000	Small	1.00	1.0000	No	1.0000	No	70b-sys-prompt	truthfulqa	Normal
emotion:sad original	72.21	75.86	3.65	1.782	Large	0.70	0.0918	No	0.2066	No	70b-sys-prompt	truthfulqa	Normal
relation:close original	72.63	73.46	0.82	0.392	Medium	0.93	0.7688	No	0.9884	No	70b-sys-prompt	truthfulqa	Normal
relation:hierarchical_down original	77.27	75.41	-1.86	0.965	Large	1.23	0.3912	No	0.7041	No	70b-sys-prompt	truthfulqa	Normal
relation:hierarchical_up original	71.72	71.93	0.20	0.102	Small	0.98	1.0000	No	1.0000	No	70b-sys-prompt	truthfulqa	Normal
stake:high original	68.94	72.91	3.96	1.818	Large	0.69	0.0854	No	0.2066	No	70b-sys-prompt	truthfulqa	Normal
stake:low original	76.46	75.65	-0.80	0.404	Medium	1.09	0.7620	No	0.9884	No	70b-sys-prompt	truthfulqa	Normal
unmodified original_combined	71.05	75.91	4.86	2.268	Large	0.65	0.0293	Yes	0.1319	No	70b-sys-prompt	truthfulqa	Normal
emotion:anger original	99.18	97.54	-1.64	1.414	Large	∞	0.5000	No	1.0000	No	gpt-4o-sys-prompt	disinfo	Normal
emotion:happy original	99.18	98.36	-0.82	1.000	Large	∞	1.0000	No	1.0000	No	gpt-4o-sys-prompt	disinfo	Normal
emotion:sad original	98.36	98.36	0.00	N/A	N/A	N/A	N/A	No	N/A		gpt-4o-sys-prompt	disinfo	Normal
relation:close original	97.54	97.54	0.00	0.000	Small	1.00	1.0000	No	1.0000	No	gpt-4o-sys-prompt	disinfo	Normal
relation:hierarchical_down original	98.36	98.36	0.00	N/A	N/A	N/A	N/A	No	N/A		gpt-4o-sys-prompt	disinfo	Normal
relation:hierarchical_up original	97.54	97.54	0.00	N/A	N/A	N/A	N/A	No	N/A		gpt-4o-sys-prompt	disinfo	Normal
stake:high original	97.54	99.18	1.64	1.414	Large	0.00	0.5000	No	1.0000	No	gpt-4o-sys-prompt	disinfo	Normal
stake:low original	98.36	98.36	0.00	N/A	N/A	N/A	N/A	No	N/A		gpt-4o-sys-prompt	disinfo	Normal
unmodified original_combined	98.36	98.36	0.00	0.000	Small	1.00	1.0000	No	1.0000	No	gpt-4o-sys-prompt	disinfo	Normal
emotion:anger original	83.97	77.76	-6.21	3.787	Large	2.72	0.0002	Yes	0.0009	Yes	gpt-4o-sys-prompt	medqa	Normal
emotion:happy original	83.77	79.76	-4.01	2.540	Large	1.95	0.0151	Yes	0.0227	Yes	gpt-4o-sys-prompt	medqa	Normal
emotion:sad original	82.90	80.28	-2.62	1.638	Large	1.52	0.1299	No	0.1670	No	gpt-4o-sys-prompt	medqa	Normal
relation:close original	83.37	81.16	-2.20	1.386	Large	1.42	0.2074	No	0.2333	No	gpt-4o-sys-prompt	medqa	Normal
relation:hierarchical_down original	83.73	82.13	-1.61	1.050	Large	1.32	0.3581	No	0.3581	No	gpt-4o-sys-prompt	medqa	Normal
relation:hierarchical_up original	83.33	78.31	-5.02	3.101	Large	2.25	0.0026	Yes	0.0079	Yes	gpt-4o-sys-prompt	medqa	Normal
stake:high original	83.57	79.16	-4.41	2.994	Large	2.38	0.0038	Yes	0.0086	Yes	gpt-4o-sys-prompt	medqa	Normal
stake:low original	85.71	78.27	-7.44	4.737	Large	4.08	0.0000	Yes	0.0000	Yes	gpt-4o-sys-prompt	medqa	Normal
unmodified original_combined	83.70	79.28	-4.43	2.708	Large	2.00	0.0092	Yes	0.0166	Yes	gpt-4o-sys-prompt	medqa	Normal
emotion:anger original	95.19	94.79	-0.40	0.471	Medium	1.25	0.8145	No	1.0000	No	gpt-4o-sys-prompt	trivia	Normal
emotion:happy original	95.59	95.59	0.00	0.000	Small	1.00	1.0000	No	1.0000	No	gpt-4o-sys-prompt	trivia	Normal
emotion:sad original	95.40	94.40	-1.00	1.508	Large	2.67	0.2266	No	1.0000	No	gpt-4o-sys-prompt	trivia	Normal
relation:close original	96.00	95.40	-0.60	0.832	Large	1.60	0.5811	No	1.0000	No	gpt-4o-sys-prompt	trivia	Normal
relation:hierarchical_down original	95.60	95.20	-0.40	0.577	Large	1.40	0.7744	No	1.0000	No	gpt-4o-sys-prompt	trivia	Normal
relation:hierarchical_up original	95.60	95.20	-0.40	0.632	Large	1.50	0.7539	No	1.0000	No	gpt-4o-sys-prompt	trivia	Normal
stake:high original	95.59	95.59	0.00	0.000	Small	1.00	1.0000	No	1.0000	No	gpt-4o-sys-prompt	trivia	Normal
stake:low original	95.40	95.20	-0.20	0.302	Medium	1.20	1.0000	No	1.0000	No	gpt-4o-sys-prompt	trivia	Normal
unmodified original_combined	95.20	95.80	0.60	1.000	Large	0.50	0.5078	No	1.0000	No	gpt-4o-sys-prompt	trivia	Normal
emotion:anger original	86.79	80.49	-6.30	3.906	Large	2.94	0.0001	Yes	0.0003	Yes	gpt-4o-sys-prompt	truthfulqa	Normal
emotion:happy original	87.90	79.84	-8.06	4.781	Large	3.67	0.0000	Yes	0.0000	Yes	gpt-4o-sys-prompt	truthfulqa	Normal
emotion:sad original	86.12	80.89	-5.23	3.064	Large	2.13	0.0029	Yes	0.0029	Yes	gpt-4o-sys-prompt	truthfulqa	Normal
relation:close original	87.14	78.37	-8.78	5.103	Large	4.07	0.0000	Yes	0.0000	Yes	gpt-4o-sys-prompt	truthfulqa	Normal
relation:hierarchical_down original	87.92	82.50	-5.42	3.302	Large	2.44	0.0013	Yes	0.0015	Yes	gpt-4o-sys-prompt	truthfulqa	Normal
relation:hierarchical_up original	86.61	80.32	-6.29	3.787	Large	2.72	0.0002	Yes	0.0003	Yes	gpt-4o-sys-prompt	truthfulqa	Normal
stake:high original	86.15	79.23	-6.92	3.755	Large	2.42	0.0002	Yes	0.0003	Yes	gpt-4o-sys-prompt	truthfulqa	Normal
stake:low original	89.66	84.38	-5.27	3.414	Large	2.62	0.0009	Yes	0.0011	Yes	gpt-4o-sys-prompt	truthfulqa	Normal
unmodified original_combined	89.92	81.89	-8.02	4.765	Large	3.79	0.0000	Yes	0.0000	Yes	gpt-4o-sys-prompt	truthfulqa	Normal
emotion:anger original	98.36	93.44	-4.92	1.897	Large	4.00	0.1094	No	0.3750	No	qwen-32-sys-prompt	disinfo	Normal
emotion:happy original	98.36	98.36	0.00	0.000	Small	1.00	1.0000	No	1.0000	No	qwen-32-sys-prompt	disinfo	Normal
emotion:sad original	99.18	95.08	-4.10	1.890	Large	6.00	0.1250	No	0.3750	No	qwen-32-sys-prompt	disinfo	Normal
relation:close original	96.72	95.90	-0.82	0.378	Medium	1.33	1.0000	No	1.0000	No	qwen-32-sys-prompt	disinfo	Normal
relation:hierarchical_down original	98.36	98.36	0.00	0.000	Small	1.00	1.0000	No	1.0000	No	qwen-32-sys-prompt	disinfo	Normal
relation:hierarchical_up original	96.72	96.72	0.00	0.000	Small	1.00	1.0000	No	1.0000	No	qwen-32-sys-prompt	disinfo	Normal
stake:high original	98.36	96.72	-1.64	1.414	Large	∞	0.5000	No	1.0000	No	qwen-32-sys-prompt	disinfo	Normal
stake:low original	96.72	98.36	1.64	0.816	Large	0.50	0.6875	No	1.0000	No	qwen-32-sys-prompt	disinfo	Normal
unmodified original_combined	98.36	95.08	-3.28	2.000	Large	∞	0.1250	No	0.3750	No	qwen-32-sys-prompt	disinfo	Normal
emotion:anger original	69.09	63.03	-6.06	3.030	Large	1.88	0.0032	Yes	0.0143	Yes	qwen-32-sys-prompt	medqa	Normal
emotion:happy original	67.61	62.98	-4.63	2.385	Large	1.66	0.0220	Yes	0.0661	No	qwen-32-sys-prompt	medqa	Normal
emotion:sad original	66.73	59.12	-7.62	3.559	Large	2.00	0.0005	Yes	0.0043	Yes	qwen-32-sys-prompt	medqa	Normal
relation:close original	66.87	62.63	-4.24	2.069	Large	1.51	0.0482	Yes	0.1085	No	qwen-32-sys-prompt	medqa	Normal
relation:hierarchical_down original	65.93	65.32	-0.60	0.293	Medium	1.06	0.8454	No	0.8454	No	qwen-32-sys-prompt	medqa	Normal
relation:hierarchical_up original	66.13	63.71	-2.42	1.294	Large	1.32	0.2354	No	0.3026	No	qwen-32-sys-prompt	medqa	Normal
stake:high original	64.79	61.37	-3.42	1.628	Large	1.37	0.1250	No	0.2250	No	qwen-32-sys-prompt	medqa	Normal
stake:low original	69.49	67.47	-2.02	1.078	Large	1.26	0.3318	No	0.3733	No	qwen-32-sys-prompt	medqa	Normal
unmodified original_combined	66.26	63.43	-2.83	1.510	Large	1.39	0.1606	No	0.2409	No	qwen-32-sys-prompt	medqa	Normal
emotion:anger original	79.00	78.60	-0.40	0.324	Medium	1.11	0.8714	No	0.8714	No	qwen-32-sys-prompt	trivia	Normal
emotion:happy original	79.00	78.40	-0.60	0.507	Large	1.19	0.7359	No	0.8279	No	qwen-32-sys-prompt	trivia	Normal
emotion:sad original	79.00	77.40	-1.60	1.461	Large	1.73	0.2005	No	0.7303	No	qwen-32-sys-prompt	trivia	Normal
relation:close original	80.80	79.80	-1.00	0.870	Large	1.36	0.4869	No	0.7303	No	qwen-32-sys-prompt	trivia	Normal
relation:hierarchical_down original	78.36	79.16	0.80	0.686	Large	0.79	0.6076	No	0.7812	No	qwen-32-sys-prompt	trivia	Normal
relation:hierarchical_up original	78.20	81.60	3.40	2.959	Large	0.32	0.0046	Yes	0.0410	Yes	qwen-32-sys-prompt	trivia	Normal
stake:high original	78.96	77.56	-1.40	1.043	Large	1.37	0.3713	No	0.7303	No	qwen-32-sys-prompt	trivia	Normal
stake:low original	80.80	79.40	-1.40	1.183	Large	1.50	0.3105	No	0.7303	No	qwen-32-sys-prompt	trivia	Normal
unmodified original_combined	80.60	79.40	-1.20	0.973	Large	1.38	0.4177	No	0.7303	No	qwen-32-sys-prompt	trivia	Normal
emotion:anger original	78.38	72.53	-5.86	3.305	Large	2.21	0.0013	Yes	0.0014	Yes	qwen-32-sys-prompt	truthfulqa	Normal
emotion:happy original	83.88	75.71	-8.16	4.924	Large	4.08	0.0000	Yes	0.0000	Yes	qwen-32-sys-prompt	truthfulqa	Normal
emotion:sad original	81.02	73.88	-7.14	3.796	Large	2.40	0.0002	Yes	0.0003	Yes	qwen-32-sys-prompt	truthfulqa	Normal
relation:close original	78.48	72.78	-5.70	3.160	Large	2.17	0.0021	Yes	0.0021	Yes	qwen-32-sys-prompt	truthfulqa	Normal
relation:hierarchical_down original	83.84	75.05	-8.79	4.900	Large	3.53	0.0000	Yes	0.0000	Yes	qwen-32-sys-prompt	truthfulqa	Normal
relation:hierarchical_up original	82.07	74.89	-7.17	3.952	Large	2.70	0.0001	Yes	0.0002	Yes	qwen-32-sys-prompt	truthfulqa	Normal
stake:high original	78.62	72.10	-6.52	3.451	Large	2.19	0.0007	Yes	0.0009	Yes	qwen-32-sys-prompt	truthfulqa	Normal
stake:low original	84.49	76.33	-8.16	4.588	Large	3.22	0.0000	Yes	0.0000	Yes	qwen-32-sys-prompt	truthfulqa	Normal
unmodified original_combined	85.01	75.98	-9.03	4.801	Large	3.20	0.0000	Yes	0.0000	Yes	qwen-32-sys-prompt	truthfulqa	Normal
